# Supplementary material for: Antiphage defence systems Druantia III and Zorya II synergise via shared DNA intermediates in a phage-specific manner
Source: bioRxiv. 2026 May 13:2026.05.12.724681. Preprint. [Version 1] doi: 10.64898/2026.05.12.724681 (PMC13192584; doi:10.64898/2026.05.12.724681)
Supplement: Supplement 2 [file media-2.xlsx]

## Sheet: Table S1
Table S1 Taxonomic distribution and cluster assignment of complete Druantia III systems
RefseqID	Contig	TreeRepresentative	ProteinID	Taxid	Protein	PADLOC_HMM	Start	End	Strand	Name	Strain	AssemblyStatus	Group name	Domain/Realm name	Kingdom name	Phylum name	Class name	Order name	Family name	Genus name	Species name	representative_genome	Cluster	plasmid_score	virus_score	GEI
GCF_000006665.1	NC_002655.2	WP_020219138.1	WP_000383109.1	562	DruE3	DruE3_00003	5397246	5403560	+	Escherichia coli O157:H7 str. EDL933	strain=EDL933	Chromosome	enterobacteria	Bacteria	Pseudomonadati	Pseudomonadota	Gammaproteobacteria	Enterobacterales	Enterobacteriaceae	Escherichia	Escherichia coli	NA	11	NA	NA	NA
GCF_000006665.1	NC_002655.2	WP_133301053.1	WP_000960581.1	562	DruH3	DruH3_00004	5393887	5397246	+	Escherichia coli O157:H7 str. EDL933	strain=EDL933	Chromosome	enterobacteria	Bacteria	Pseudomonadati	Pseudomonadota	Gammaproteobacteria	Enterobacterales	Enterobacteriaceae	Escherichia	Escherichia coli	NA	11	NA	NA	NA
GCF_000008865.2	NC_002695.2	WP_020219138.1	NP_313287.1	562	DruE3	DruE3_00003	5367370	5373684	+	Escherichia coli O157:H7 str. Sakai	strain=Sakai substr. RIMD 0509952	Complete Genome	enterobacteria	Bacteria	Pseudomonadati	Pseudomonadota	Gammaproteobacteria	Enterobacterales	Enterobacteriaceae	Escherichia	Escherichia coli	NA	11	NA	NA	NA
GCF_000008865.2	NC_002695.2	WP_133301053.1	NP_313286.2	562	DruH3	DruH3_00004	5364011	5367370	+	Escherichia coli O157:H7 str. Sakai	strain=Sakai substr. RIMD 0509952	Complete Genome	enterobacteria	Bacteria	Pseudomonadati	Pseudomonadota	Gammaproteobacteria	Enterobacterales	Enterobacteriaceae	Escherichia	Escherichia coli	NA	11	NA	NA	NA
GCF_000011885.1	NC_006511.1	WP_000083328.1	WP_000083328.1	28901	DruH3	DruH3_00012	4488666	4491965	-	Salmonella enterica subsp. enterica serovar Paratyphi A str. ATCC 9150	strain=ATCC 9150	Complete Genome	enterobacteria	Bacteria	Pseudomonadati	Pseudomonadota	Gammaproteobacteria	Enterobacterales	Enterobacteriaceae	Salmonella	Salmonella enterica	NA	2	NA	NA	NA
GCF_000011885.1	NC_006511.1	WP_000213428.1	WP_000213429.1	28901	DruE3	DruE3_00003	4482333	4488653	-	Salmonella enterica subsp. enterica serovar Paratyphi A str. ATCC 9150	strain=ATCC 9150	Complete Genome	enterobacteria	Bacteria	Pseudomonadati	Pseudomonadota	Gammaproteobacteria	Enterobacterales	Enterobacteriaceae	Salmonella	Salmonella enterica	NA	2	NA	NA	NA
GCF_000018545.1	NC_012587.1	WP_012708748.1	WP_012708748.1	380	DruE3	DruE3_00003	2301572	2307700	+	Sinorhizobium fredii NGR234	strain=NGR234	Complete Genome	a-proteobacteria	Bacteria	Pseudomonadati	Pseudomonadota	Alphaproteobacteria	Hyphomicrobiales	Rhizobiaceae	Sinorhizobium	Sinorhizobium fredii	Y	14	NA	NA	GEI
GCF_000018545.1	NC_012587.1	WP_164924409.1	WP_164924409.1	380	DruH3	DruH3_00002	2298144	2301575	+	Sinorhizobium fredii NGR234	strain=NGR234	Complete Genome	a-proteobacteria	Bacteria	Pseudomonadati	Pseudomonadota	Alphaproteobacteria	Hyphomicrobiales	Rhizobiaceae	Sinorhizobium	Sinorhizobium fredii	Y	14	NA	NA	GEI
GCF_000019385.1	NC_010468.1	WP_020219138.1	WP_000383121.1	562	DruE3	DruE3_00003	4256022	4262336	-	Escherichia coli ATCC 8739	strain=ATCC 8739	Complete Genome	enterobacteria	Bacteria	Pseudomonadati	Pseudomonadota	Gammaproteobacteria	Enterobacterales	Enterobacteriaceae	Escherichia	Escherichia coli	NA	11	NA	NA	NA
GCF_000019385.1	NC_010468.1	WP_133301053.1	WP_012304922.1	562	DruH3	DruH3_00004	4262336	4265695	-	Escherichia coli ATCC 8739	strain=ATCC 8739	Complete Genome	enterobacteria	Bacteria	Pseudomonadati	Pseudomonadota	Gammaproteobacteria	Enterobacterales	Enterobacteriaceae	Escherichia	Escherichia coli	NA	11	NA	NA	NA
GCF_000019645.1	NC_010498.1	WP_020219138.1	WP_000383119.1	562	DruE3	DruE3_00003	4916328	4922642	+	Escherichia coli SMS-3-5	strain=SMS-3-5	Complete Genome	enterobacteria	Bacteria	Pseudomonadati	Pseudomonadota	Gammaproteobacteria	Enterobacterales	Enterobacteriaceae	Escherichia	Escherichia coli	NA	11	NA	NA	NA
GCF_000019645.1	NC_010498.1	WP_133301053.1	WP_000960569.1	562	DruH3	DruH3_00004	4912969	4916328	+	Escherichia coli SMS-3-5	strain=SMS-3-5	Complete Genome	enterobacteria	Bacteria	Pseudomonadati	Pseudomonadota	Gammaproteobacteria	Enterobacterales	Enterobacteriaceae	Escherichia	Escherichia coli	NA	11	NA	NA	NA
GCF_000021125.1	NC_011353.1	WP_020219138.1	WP_000383117.1	562	DruE3	DruE3_00003	5440891	5447205	+	Escherichia coli O157:H7 str. EC4115	strain=EC4115	Complete Genome	enterobacteria	Bacteria	Pseudomonadati	Pseudomonadota	Gammaproteobacteria	Enterobacterales	Enterobacteriaceae	Escherichia	Escherichia coli	NA	11	NA	NA	NA
GCF_000021125.1	NC_011353.1	WP_133301053.1	WP_000960581.1	562	DruH3	DruH3_00004	5437532	5440891	+	Escherichia coli O157:H7 str. EC4115	strain=EC4115	Complete Genome	enterobacteria	Bacteria	Pseudomonadati	Pseudomonadota	Gammaproteobacteria	Enterobacterales	Enterobacteriaceae	Escherichia	Escherichia coli	NA	11	NA	NA	NA
GCF_000022225.1	NC_013008.1	WP_020219138.1	WP_000383117.1	562	DruE3	DruE3_00003	5396952	5403266	+	Escherichia coli O157:H7 str. TW14359	strain=TW14359	Complete Genome	enterobacteria	Bacteria	Pseudomonadati	Pseudomonadota	Gammaproteobacteria	Enterobacterales	Enterobacteriaceae	Escherichia	Escherichia coli	NA	11	NA	NA	NA
GCF_000022225.1	NC_013008.1	WP_133301053.1	WP_000960581.1	562	DruH3	DruH3_00004	5393593	5396952	+	Escherichia coli O157:H7 str. TW14359	strain=TW14359	Complete Genome	enterobacteria	Bacteria	Pseudomonadati	Pseudomonadota	Gammaproteobacteria	Enterobacterales	Enterobacteriaceae	Escherichia	Escherichia coli	NA	11	NA	NA	NA
GCF_000024645.1	NC_013421.1	WP_015730129.1	WP_015730129.1	1905730	DruH3	DruH3_00012	1825353	1828646	-	Pectobacterium parmentieri WPP163	strain=WPP163	Complete Genome	enterobacteria	Bacteria	Pseudomonadati	Pseudomonadota	Gammaproteobacteria	Enterobacterales	Pectobacteriaceae	Pectobacterium	Pectobacterium parmentieri	NA	2	NA	NA	NA
GCF_000024645.1	NC_013421.1	WP_206555063.1	WP_015730128.1	1905730	DruE3	DruE3_00003	1819036	1825350	-	Pectobacterium parmentieri WPP163	strain=WPP163	Complete Genome	enterobacteria	Bacteria	Pseudomonadati	Pseudomonadota	Gammaproteobacteria	Enterobacterales	Pectobacteriaceae	Pectobacterium	Pectobacterium parmentieri	NA	2	NA	NA	NA
GCF_000025165.1	NC_013941.1	WP_020219138.1	WP_000383112.1	562	DruE3	DruE3_00003	5205508	5211822	+	Escherichia coli O55:H7 str. CB9615	strain=CB9615	Complete Genome	enterobacteria	Bacteria	Pseudomonadati	Pseudomonadota	Gammaproteobacteria	Enterobacterales	Enterobacteriaceae	Escherichia	Escherichia coli	NA	11	NA	NA	NA
GCF_000025165.1	NC_013941.1	WP_133301053.1	WP_000960581.1	562	DruH3	DruH3_00004	5202149	5205508	+	Escherichia coli O55:H7 str. CB9615	strain=CB9615	Complete Genome	enterobacteria	Bacteria	Pseudomonadati	Pseudomonadota	Gammaproteobacteria	Enterobacterales	Enterobacteriaceae	Escherichia	Escherichia coli	NA	11	NA	NA	NA
GCF_000026225.1	NC_011740.1	WP_000213430.1	WP_000213430.1	564	DruE3	DruE3_00003	3162768	3169109	-	Escherichia fergusonii ATCC 35469	strain=ATCC 35469T	Complete Genome	enterobacteria	Bacteria	Pseudomonadati	Pseudomonadota	Gammaproteobacteria	Enterobacterales	Enterobacteriaceae	Escherichia	Escherichia fergusonii	NA	2	NA	NA	NA
GCF_000026225.1	NC_011740.1	WP_001513100.1	WP_048814575.1	564	DruH3	DruH3_00012	3169122	3172412	-	Escherichia fergusonii ATCC 35469	strain=ATCC 35469T	Complete Genome	enterobacteria	Bacteria	Pseudomonadati	Pseudomonadota	Gammaproteobacteria	Enterobacterales	Enterobacteriaceae	Escherichia	Escherichia fergusonii	NA	2	NA	NA	NA
GCF_000026325.1	NC_011751.1	WP_000213430.1	WP_000213431.1	562	DruE3	DruE3_00003	5115076	5121420	+	Escherichia coli UMN026	strain=UMN026	Chromosome	enterobacteria	Bacteria	Pseudomonadati	Pseudomonadota	Gammaproteobacteria	Enterobacterales	Enterobacteriaceae	Escherichia	Escherichia coli	NA	2	NA	NA	NA
GCF_000026325.1	NC_011751.1	WP_001513100.1	WP_001513100.1	562	DruH3	DruH3_00012	5111773	5115063	+	Escherichia coli UMN026	strain=UMN026	Chromosome	enterobacteria	Bacteria	Pseudomonadati	Pseudomonadota	Gammaproteobacteria	Enterobacterales	Enterobacteriaceae	Escherichia	Escherichia coli	NA	2	NA	NA	NA
GCF_000026565.1	NC_011147.1	WP_000083328.1	WP_000083328.1	28901	DruH3	DruH3_00012	4483896	4487195	-	Salmonella enterica subsp. enterica serovar Paratyphi A str. AKU_12601	strain=AKU_12601	Complete Genome	enterobacteria	Bacteria	Pseudomonadati	Pseudomonadota	Gammaproteobacteria	Enterobacterales	Enterobacteriaceae	Salmonella	Salmonella enterica	NA	2	NA	NA	NA
GCF_000026565.1	NC_011147.1	WP_000213428.1	WP_000213429.1	28901	DruE3	DruE3_00003	4477563	4483883	-	Salmonella enterica subsp. enterica serovar Paratyphi A str. AKU_12601	strain=AKU_12601	Complete Genome	enterobacteria	Bacteria	Pseudomonadati	Pseudomonadota	Gammaproteobacteria	Enterobacterales	Enterobacteriaceae	Salmonella	Salmonella enterica	NA	2	NA	NA	NA
GCF_000048665.1	NC_006369.1	WP_011216450.1	WP_011216450.1	446	DruE3	DruE3_00003	2839769	2846089	+	Legionella pneumophila str. Lens	strain=Lens	Complete Genome	g-proteobacteria	Bacteria	Pseudomonadati	Pseudomonadota	Gammaproteobacteria	Legionellales	Legionellaceae	Legionella	Legionella pneumophila	NA	9	NA	NA	NA
GCF_000048665.1	NC_006369.1	WP_129827322.1	WP_011216449.1	446	DruH3	DruH3_00012	2836365	2839757	+	Legionella pneumophila str. Lens	strain=Lens	Complete Genome	g-proteobacteria	Bacteria	Pseudomonadati	Pseudomonadota	Gammaproteobacteria	Legionellales	Legionellaceae	Legionella	Legionella pneumophila	NA	9	NA	NA	NA
GCF_000061505.1	NC_008702.1	WP_148268833.1	WP_148268833.1	418699	DruE3	DruE3_00003	2531834	2537752	+	Azoarcus olearius	strain=BH72	Complete Genome	b-proteobacteria	Bacteria	Pseudomonadati	Pseudomonadota	Betaproteobacteria	Rhodocyclales	Zoogloeaceae	Azoarcus	Azoarcus olearius	Y	9	NA	NA	GEI
GCF_000061505.1	NC_008702.1	WP_158309404.1	WP_158309404.1	418699	DruH3	DruH3_00011	2528007	2531426	+	Azoarcus olearius	strain=BH72	Complete Genome	b-proteobacteria	Bacteria	Pseudomonadati	Pseudomonadota	Betaproteobacteria	Rhodocyclales	Zoogloeaceae	Azoarcus	Azoarcus olearius	Y	9	NA	NA	GEI
GCF_000067165.1	NC_010162.1	WP_012240800.1	WP_012240800.1	56	DruH3	DruH3_00012	11387949	11391407	+	Sorangium cellulosum So ce56	strain=So ce 56	Complete Genome	bacteria	Bacteria	Pseudomonadati	Myxococcota	NA	Polyangiales	Polyangiaceae	Sorangium	Sorangium cellulosum	Y	15	NA	NA	NA
GCF_000067165.1	NC_010162.1	WP_012240801.1	WP_012240801.1	56	DruE3	DruE3_00003	11391391	11397690	+	Sorangium cellulosum So ce56	strain=So ce 56	Complete Genome	bacteria	Bacteria	Pseudomonadati	Myxococcota	NA	Polyangiales	Polyangiaceae	Sorangium	Sorangium cellulosum	Y	15	NA	NA	NA
GCF_000091465.1	NC_011753.2	WP_123422834.1	WP_012603857.1	693153	DruE3	DruE3_00003	1501868	1508125	+	Vibrio atlanticus	strain=LGP32	Complete Genome	g-proteobacteria	Bacteria	Pseudomonadati	Pseudomonadota	Gammaproteobacteria	Vibrionales	Vibrionaceae	Vibrio	Vibrio atlanticus	NA	3	NA	NA	NA
GCF_000091465.1	NC_011753.2	WP_123422835.1	WP_012603856.1	693153	DruH3	DruH3_00012	1498484	1501858	+	Vibrio atlanticus	strain=LGP32	Complete Genome	g-proteobacteria	Bacteria	Pseudomonadati	Pseudomonadota	Gammaproteobacteria	Vibrionales	Vibrionaceae	Vibrio	Vibrio atlanticus	NA	3	NA	NA	NA
GCF_000152465.2	NZ_KQ257379.1	WP_001887822.1	WP_001887822.1	666	DruH3	DruH3_00010	12538	15894	+	Vibrio cholerae V51	strain=V51	Scaffold	g-proteobacteria	Bacteria	Pseudomonadati	Pseudomonadota	Gammaproteobacteria	Vibrionales	Vibrionaceae	Vibrio	Vibrio cholerae	NA	10	NA	NA	NA
GCF_000152465.2	NZ_KQ257379.1	WP_142570044.1	WP_032473011.1	666	DruE3	DruE3_00003	15908	22114	+	Vibrio cholerae V51	strain=V51	Scaffold	g-proteobacteria	Bacteria	Pseudomonadati	Pseudomonadota	Gammaproteobacteria	Vibrionales	Vibrionaceae	Vibrio	Vibrio cholerae	NA	10	NA	NA	NA
GCF_000152885.1	NZ_CH672405.1	WP_006955671.1	WP_006955671.1	190892	DruE3	DruE3_00003	307409	313708	-	Idiomarina baltica OS145	strain=OS145	Scaffold	g-proteobacteria	Bacteria	Pseudomonadati	Pseudomonadota	Gammaproteobacteria	Alteromonadales	Idiomarinaceae	Idiomarina	Idiomarina baltica	Y	6	NA	NA	NA
GCF_000152885.1	NZ_CH672405.1	WP_006955672.1	WP_006955672.1	190892	DruH3	DruH3_00013	313718	317059	-	Idiomarina baltica OS145	strain=OS145	Scaffold	g-proteobacteria	Bacteria	Pseudomonadati	Pseudomonadota	Gammaproteobacteria	Alteromonadales	Idiomarinaceae	Idiomarina	Idiomarina baltica	Y	6	NA	NA	NA
GCF_000153425.1	NZ_CH724134.1	WP_006229067.1	WP_006229067.1	74109	DruH3	DruH3_00010	716356	719730	+	Photobacterium profundum 3TCK	strain=3TCK	Scaffold	g-proteobacteria	Bacteria	Pseudomonadati	Pseudomonadota	Gammaproteobacteria	Vibrionales	Vibrionaceae	Photobacterium	Photobacterium profundum	NA	10	NA	NA	NA
GCF_000153425.1	NZ_CH724134.1	WP_006229068.1	WP_006229068.1	74109	DruE3	DruE3_00003	719748	725945	+	Photobacterium profundum 3TCK	strain=3TCK	Scaffold	g-proteobacteria	Bacteria	Pseudomonadati	Pseudomonadota	Gammaproteobacteria	Vibrionales	Vibrionaceae	Photobacterium	Photobacterium profundum	NA	10	NA	NA	NA
GCF_000153725.1	NZ_DS022276.1	WP_007798469.1	WP_007798469.1	344736	DruE3	DruE3_00003	2465108	2471119	-	Salipiger bermudensis HTCC2601	strain=HTCC2601	Scaffold	a-proteobacteria	Bacteria	Pseudomonadati	Pseudomonadota	Alphaproteobacteria	Rhodobacterales	Roseobacteraceae	Salipiger	Salipiger bermudensis	Y	14	NA	NA	GEI
GCF_000153725.1	NZ_DS022276.1	WP_144266904.1	WP_144266904.1	344736	DruH3	DruH3_00002	2471124	2474438	-	Salipiger bermudensis HTCC2601	strain=HTCC2601	Scaffold	a-proteobacteria	Bacteria	Pseudomonadati	Pseudomonadota	Alphaproteobacteria	Rhodobacterales	Roseobacteraceae	Salipiger	Salipiger bermudensis	Y	14	NA	NA	GEI
GCF_000154465.1	NZ_DS499580.1	WP_004329627.1	WP_231290543.1	28117	DruE3	DruE3_00002	88763	94900	-	Alistipes putredinis DSM 17216	strain=DSM 17216	Scaffold	CFB group bacteria	Bacteria	Pseudomonadati	Bacteroidota	Bacteroidia	Bacteroidales	Rikenellaceae	Alistipes	Alistipes putredinis	NA	13	NA	NA	NA
GCF_000154465.1	NZ_DS499580.1	WP_004329628.1	WP_231290544.1	28117	DruH3	DruH3_00008	94903	98016	-	Alistipes putredinis DSM 17216	strain=DSM 17216	Scaffold	CFB group bacteria	Bacteria	Pseudomonadati	Bacteroidota	Bacteroidia	Bacteroidales	Rikenellaceae	Alistipes	Alistipes putredinis	NA	13	NA	NA	NA
GCF_000154525.1	NZ_DS499662.1	WP_004329627.1	WP_005652120.1	46506	DruE3	DruE3_00002	260556	266699	+	Bacteroides stercoris ATCC 43183	strain=ATCC 43183	Scaffold	CFB group bacteria	Bacteria	Pseudomonadati	Bacteroidota	Bacteroidia	Bacteroidales	Bacteroidaceae	Bacteroides	Bacteroides stercoris	NA	13	NA	NA	NA
GCF_000154525.1	NZ_DS499662.1	WP_004329628.1	WP_004329628.1	46506	DruH3	DruH3_00008	257362	260559	+	Bacteroides stercoris ATCC 43183	strain=ATCC 43183	Scaffold	CFB group bacteria	Bacteria	Pseudomonadati	Bacteroidota	Bacteroidia	Bacteroidales	Bacteroidaceae	Bacteroides	Bacteroides stercoris	NA	13	NA	NA	NA
GCF_000155125.1	NZ_CM000662.1	WP_020219138.1	WP_000383109.1	562	DruE3	DruE3_00003	1424935	1431249	-	Escherichia coli O157:H7 str. TW14588	strain=TW14588	Chromosome	enterobacteria	Bacteria	Pseudomonadati	Pseudomonadota	Gammaproteobacteria	Enterobacterales	Enterobacteriaceae	Escherichia	Escherichia coli	NA	11	NA	NA	NA
GCF_000155125.1	NZ_CM000662.1	WP_133301053.1	WP_000960581.1	562	DruH3	DruH3_00004	1431249	1434608	-	Escherichia coli O157:H7 str. TW14588	strain=TW14588	Chromosome	enterobacteria	Bacteria	Pseudomonadati	Pseudomonadota	Gammaproteobacteria	Enterobacterales	Enterobacteriaceae	Escherichia	Escherichia coli	NA	11	NA	NA	NA
GCF_000163215.1	NZ_GG774899.1	WP_000213430.1	WP_000213431.1	562	DruE3	DruE3_00003	395398	401742	+	Escherichia coli FVEC1302	strain=FVEC1302	Scaffold	enterobacteria	Bacteria	Pseudomonadati	Pseudomonadota	Gammaproteobacteria	Enterobacterales	Enterobacteriaceae	Escherichia	Escherichia coli	NA	2	NA	NA	NA
GCF_000163215.1	NZ_GG774899.1	WP_001513100.1	WP_001513100.1	562	DruH3	DruH3_00012	392095	395385	+	Escherichia coli FVEC1302	strain=FVEC1302	Scaffold	enterobacteria	Bacteria	Pseudomonadati	Pseudomonadota	Gammaproteobacteria	Enterobacterales	Enterobacteriaceae	Escherichia	Escherichia coli	NA	2	NA	NA	NA
GCF_000163235.1	NZ_GG749206.1	WP_000213430.1	WP_000213431.1	562	DruE3	DruE3_00003	396607	402951	+	Escherichia coli FVEC1412	strain=FVEC1412	Scaffold	enterobacteria	Bacteria	Pseudomonadati	Pseudomonadota	Gammaproteobacteria	Enterobacterales	Enterobacteriaceae	Escherichia	Escherichia coli	NA	2	NA	NA	NA
GCF_000163235.1	NZ_GG749206.1	WP_001513100.1	WP_001513100.1	562	DruH3	DruH3_00012	393304	396594	+	Escherichia coli FVEC1412	strain=FVEC1412	Scaffold	enterobacteria	Bacteria	Pseudomonadati	Pseudomonadota	Gammaproteobacteria	Enterobacterales	Enterobacteriaceae	Escherichia	Escherichia coli	NA	2	NA	NA	NA
GCF_000164195.1	NZ_GG771459.1	WP_000213430.1	WP_000213431.1	562	DruE3	DruE3_00003	25957	32301	+	Escherichia coli MS 198-1	strain=MS 198-1	Scaffold	enterobacteria	Bacteria	Pseudomonadati	Pseudomonadota	Gammaproteobacteria	Enterobacterales	Enterobacteriaceae	Escherichia	Escherichia coli	NA	2	NA	NA	NA
GCF_000164195.1	NZ_GG771459.1	WP_001513100.1	WP_001513100.1	562	DruH3	DruH3_00012	22654	25944	+	Escherichia coli MS 198-1	strain=MS 198-1	Scaffold	enterobacteria	Bacteria	Pseudomonadati	Pseudomonadota	Gammaproteobacteria	Enterobacterales	Enterobacteriaceae	Escherichia	Escherichia coli	NA	2	NA	NA	NA
GCF_000164275.1	NZ_GG772126.1	WP_000213430.1	WP_000213431.1	562	DruE3	DruE3_00003	33739	40083	+	Escherichia coli MS 146-1	strain=MS 146-1	Scaffold	enterobacteria	Bacteria	Pseudomonadati	Pseudomonadota	Gammaproteobacteria	Enterobacterales	Enterobacteriaceae	Escherichia	Escherichia coli	NA	2	NA	NA	NA
GCF_000164275.1	NZ_GG772126.1	WP_001513100.1	WP_001513100.1	562	DruH3	DruH3_00012	30436	33726	+	Escherichia coli MS 146-1	strain=MS 146-1	Scaffold	enterobacteria	Bacteria	Pseudomonadati	Pseudomonadota	Gammaproteobacteria	Enterobacterales	Enterobacteriaceae	Escherichia	Escherichia coli	NA	2	NA	NA	NA
GCF_000164335.1	NZ_GG772497.1	WP_020219138.1	WP_000383104.1	562	DruE3	DruE3_00003	10376	16690	+	Escherichia coli MS 187-1	strain=MS 187-1	Scaffold	enterobacteria	Bacteria	Pseudomonadati	Pseudomonadota	Gammaproteobacteria	Enterobacterales	Enterobacteriaceae	Escherichia	Escherichia coli	NA	11	NA	NA	NA
GCF_000164335.1	NZ_GG772497.1	WP_133301053.1	WP_000960582.1	562	DruH3	DruH3_00004	7017	10376	+	Escherichia coli MS 187-1	strain=MS 187-1	Scaffold	enterobacteria	Bacteria	Pseudomonadati	Pseudomonadota	Gammaproteobacteria	Enterobacterales	Enterobacteriaceae	Escherichia	Escherichia coli	NA	11	NA	NA	NA
GCF_000166555.1	NZ_AELB01000036.1	WP_024254397.1	WP_000213435.1	562	DruE3	DruE3_00003	90217	96561	-	Escherichia coli TW10722	strain=TW10722	Contig	enterobacteria	Bacteria	Pseudomonadati	Pseudomonadota	Gammaproteobacteria	Enterobacterales	Enterobacteriaceae	Escherichia	Escherichia coli	NA	2	NA	NA	NA
GCF_000166555.1	NZ_AELB01000036.1	WP_214018013.1	WP_096847600.1	562	DruH3	DruH3_00005	96574	98184	-	Escherichia coli TW10722	strain=TW10722	Contig	enterobacteria	Bacteria	Pseudomonadati	Pseudomonadota	Gammaproteobacteria	Enterobacterales	Enterobacteriaceae	Escherichia	Escherichia coli	NA	2	NA	NA	NA
GCF_000166615.1	NZ_AELE01000029.1	WP_020219138.1	WP_000383118.1	562	DruE3	DruE3_00003	11060	17383	+	Escherichia coli TW14425	strain=TW14425	Contig	enterobacteria	Bacteria	Pseudomonadati	Pseudomonadota	Gammaproteobacteria	Enterobacterales	Enterobacteriaceae	Escherichia	Escherichia coli	NA	11	NA	NA	NA
GCF_000166615.1	NZ_AELE01000029.1	WP_133301053.1	WP_122993791.1	562	DruH3	DruH3_00004	7701	11060	+	Escherichia coli TW14425	strain=TW14425	Contig	enterobacteria	Bacteria	Pseudomonadati	Pseudomonadota	Gammaproteobacteria	Enterobacterales	Enterobacteriaceae	Escherichia	Escherichia coli	NA	11	NA	NA	NA
GCF_000171495.1	NZ_ABFF01000010.1	WP_000213428.1	WP_000213428.1	28901	DruE3	DruE3_00003	63872	70192	+	Salmonella enterica subsp. enterica serovar Weltevreden str. HI_N05-537	strain=HI_N05-537	Contig	enterobacteria	Bacteria	Pseudomonadati	Pseudomonadota	Gammaproteobacteria	Enterobacterales	Enterobacteriaceae	Salmonella	Salmonella enterica	NA	2	NA	NA	NA
GCF_000171495.1	NZ_ABFF01000010.1	WP_001534450.1	WP_001534450.1	28901	DruH3	DruH3_00006	63002	63859	+	Salmonella enterica subsp. enterica serovar Weltevreden str. HI_N05-537	strain=HI_N05-537	Contig	enterobacteria	Bacteria	Pseudomonadati	Pseudomonadota	Gammaproteobacteria	Enterobacterales	Enterobacteriaceae	Salmonella	Salmonella enterica	NA	2	NA	NA	NA
GCF_000171915.1	NZ_ABHO01000006.1	WP_020219138.1	WP_000383117.1	562	DruE3	DruE3_00003	82700	89014	-	Escherichia coli O157:H7 str. EC4196	strain=EC4196	Contig	enterobacteria	Bacteria	Pseudomonadati	Pseudomonadota	Gammaproteobacteria	Enterobacterales	Enterobacteriaceae	Escherichia	Escherichia coli	NA	11	NA	NA	NA
GCF_000171915.1	NZ_ABHO01000006.1	WP_133301053.1	WP_000960581.1	562	DruH3	DruH3_00004	89014	92373	-	Escherichia coli O157:H7 str. EC4196	strain=EC4196	Contig	enterobacteria	Bacteria	Pseudomonadati	Pseudomonadota	Gammaproteobacteria	Enterobacterales	Enterobacteriaceae	Escherichia	Escherichia coli	NA	11	NA	NA	NA
GCF_000171955.1	NZ_ABHQ01000017.1	WP_020219138.1	WP_000383117.1	562	DruE3	DruE3_00003	78276	84590	+	Escherichia coli O157:H7 str. EC4076	strain=EC4076	Contig	enterobacteria	Bacteria	Pseudomonadati	Pseudomonadota	Gammaproteobacteria	Enterobacterales	Enterobacteriaceae	Escherichia	Escherichia coli	NA	11	NA	NA	NA
GCF_000171955.1	NZ_ABHQ01000017.1	WP_133301053.1	WP_000960581.1	562	DruH3	DruH3_00004	74917	78276	+	Escherichia coli O157:H7 str. EC4076	strain=EC4076	Contig	enterobacteria	Bacteria	Pseudomonadati	Pseudomonadota	Gammaproteobacteria	Enterobacterales	Enterobacteriaceae	Escherichia	Escherichia coli	NA	11	NA	NA	NA
GCF_000171975.1	NZ_ABHR01000005.1	WP_020219138.1	WP_000383117.1	562	DruE3	DruE3_00003	117959	124273	+	Escherichia coli O157:H7 str. EC4401	strain=EC4401	Contig	enterobacteria	Bacteria	Pseudomonadati	Pseudomonadota	Gammaproteobacteria	Enterobacterales	Enterobacteriaceae	Escherichia	Escherichia coli	NA	11	NA	NA	NA
GCF_000171975.1	NZ_ABHR01000005.1	WP_133301053.1	WP_000960581.1	562	DruH3	DruH3_00004	114600	117959	+	Escherichia coli O157:H7 str. EC4401	strain=EC4401	Contig	enterobacteria	Bacteria	Pseudomonadati	Pseudomonadota	Gammaproteobacteria	Enterobacterales	Enterobacteriaceae	Escherichia	Escherichia coli	NA	11	NA	NA	NA
GCF_000171995.1	NZ_ABHS01000002.1	WP_020219138.1	WP_000383117.1	562	DruE3	DruE3_00003	316619	322933	+	Escherichia coli O157:H7 str. EC4486	strain=EC4486	Contig	enterobacteria	Bacteria	Pseudomonadati	Pseudomonadota	Gammaproteobacteria	Enterobacterales	Enterobacteriaceae	Escherichia	Escherichia coli	NA	11	NA	NA	NA
GCF_000171995.1	NZ_ABHS01000002.1	WP_133301053.1	WP_000960581.1	562	DruH3	DruH3_00004	313260	316619	+	Escherichia coli O157:H7 str. EC4486	strain=EC4486	Contig	enterobacteria	Bacteria	Pseudomonadati	Pseudomonadota	Gammaproteobacteria	Enterobacterales	Enterobacteriaceae	Escherichia	Escherichia coli	NA	11	NA	NA	NA
GCF_000172055.1	NZ_ABHW01000003.1	WP_020219138.1	WP_000383115.1	562	DruE3	DruE3_00003	83004	89318	+	Escherichia coli O157:H7 str. EC508	strain=EC508	Contig	enterobacteria	Bacteria	Pseudomonadati	Pseudomonadota	Gammaproteobacteria	Enterobacterales	Enterobacteriaceae	Escherichia	Escherichia coli	NA	11	NA	NA	NA
GCF_000172055.1	NZ_ABHW01000003.1	WP_133301053.1	WP_000960581.1	562	DruH3	DruH3_00004	79645	83004	+	Escherichia coli O157:H7 str. EC508	strain=EC508	Contig	enterobacteria	Bacteria	Pseudomonadati	Pseudomonadota	Gammaproteobacteria	Enterobacterales	Enterobacteriaceae	Escherichia	Escherichia coli	NA	11	NA	NA	NA
GCF_000176575.2	NZ_GL884102.1	WP_000213430.1	WP_000213431.1	562	DruE3	DruE3_00003	76500	82844	+	Escherichia coli M718	strain=M718	Scaffold	enterobacteria	Bacteria	Pseudomonadati	Pseudomonadota	Gammaproteobacteria	Enterobacterales	Enterobacteriaceae	Escherichia	Escherichia coli	NA	2	NA	NA	NA
GCF_000176575.2	NZ_GL884102.1	WP_001513100.1	WP_001513100.1	562	DruH3	DruH3_00012	73197	76487	+	Escherichia coli M718	strain=M718	Scaffold	enterobacteria	Bacteria	Pseudomonadati	Pseudomonadota	Gammaproteobacteria	Enterobacterales	Enterobacteriaceae	Escherichia	Escherichia coli	NA	2	NA	NA	NA
GCF_000176615.2	NZ_GL884236.1	WP_020219138.1	WP_000383120.1	562	DruE3	DruE3_00003	299749	306063	+	Escherichia coli TA143	strain=TA143	Scaffold	enterobacteria	Bacteria	Pseudomonadati	Pseudomonadota	Gammaproteobacteria	Enterobacterales	Enterobacteriaceae	Escherichia	Escherichia coli	NA	11	NA	NA	NA
GCF_000176615.2	NZ_GL884236.1	WP_133301053.1	WP_000960570.1	562	DruH3	DruH3_00004	296390	299749	+	Escherichia coli TA143	strain=TA143	Scaffold	enterobacteria	Bacteria	Pseudomonadati	Pseudomonadota	Gammaproteobacteria	Enterobacterales	Enterobacteriaceae	Escherichia	Escherichia coli	NA	11	NA	NA	NA
GCF_000178315.1	NZ_ADMX01000176.1	WP_020219138.1	WP_000383117.1	562	DruE3	DruE3_00003	351730	358044	-	Escherichia coli O157:H7 str. EC4009	strain=EC4009	Contig	enterobacteria	Bacteria	Pseudomonadati	Pseudomonadota	Gammaproteobacteria	Enterobacterales	Enterobacteriaceae	Escherichia	Escherichia coli	NA	11	NA	NA	NA
GCF_000178315.1	NZ_ADMX01000176.1	WP_133301053.1	WP_000960581.1	562	DruH3	DruH3_00004	358044	361403	-	Escherichia coli O157:H7 str. EC4009	strain=EC4009	Contig	enterobacteria	Bacteria	Pseudomonadati	Pseudomonadota	Gammaproteobacteria	Enterobacterales	Enterobacteriaceae	Escherichia	Escherichia coli	NA	11	NA	NA	NA
GCF_000178735.1	NZ_ADUZ01000761.1	WP_020219138.1	WP_000383117.1	562	DruE3	DruE3_00003	21615	27929	+	Escherichia coli O157:H7 str. EC4127	strain=EC4127	Contig	enterobacteria	Bacteria	Pseudomonadati	Pseudomonadota	Gammaproteobacteria	Enterobacterales	Enterobacteriaceae	Escherichia	Escherichia coli	NA	11	NA	NA	NA
GCF_000178735.1	NZ_ADUZ01000761.1	WP_133301053.1	WP_000960581.1	562	DruH3	DruH3_00004	18256	21615	+	Escherichia coli O157:H7 str. EC4127	strain=EC4127	Contig	enterobacteria	Bacteria	Pseudomonadati	Pseudomonadota	Gammaproteobacteria	Enterobacterales	Enterobacteriaceae	Escherichia	Escherichia coli	NA	11	NA	NA	NA
GCF_000178755.1	NZ_ADVA01000126.1	WP_020219138.1	WP_000383117.1	562	DruE3	DruE3_00003	351730	358044	-	Escherichia coli O157:H7 str. EC4191	strain=EC4191	Contig	enterobacteria	Bacteria	Pseudomonadati	Pseudomonadota	Gammaproteobacteria	Enterobacterales	Enterobacteriaceae	Escherichia	Escherichia coli	NA	11	NA	NA	NA
GCF_000178755.1	NZ_ADVA01000126.1	WP_133301053.1	WP_000960581.1	562	DruH3	DruH3_00004	358044	361403	-	Escherichia coli O157:H7 str. EC4191	strain=EC4191	Contig	enterobacteria	Bacteria	Pseudomonadati	Pseudomonadota	Gammaproteobacteria	Enterobacterales	Enterobacteriaceae	Escherichia	Escherichia coli	NA	11	NA	NA	NA
GCF_000179655.1	NZ_AEDL01000002.1	WP_008924937.1	WP_008924937.1	517433	DruE3	DruE3_00003	218914	225243	+	Pantoea sp. aB	strain=aB	Contig	enterobacteria	Bacteria	Pseudomonadati	Pseudomonadota	Gammaproteobacteria	Enterobacterales	Erwiniaceae	Pantoea	Pantoea sp. aB	Y	11	NA	NA	NA
GCF_000179655.1	NZ_AEDL01000002.1	WP_143756057.1	WP_143756057.1	517433	DruH3	DruH3_00004	215555	218914	+	Pantoea sp. aB	strain=aB	Contig	enterobacteria	Bacteria	Pseudomonadati	Pseudomonadota	Gammaproteobacteria	Enterobacterales	Erwiniaceae	Pantoea	Pantoea sp. aB	Y	11	NA	NA	GEI
GCF_000181475.1	NZ_ABCE01000001.1	WP_002643638.1	WP_002643638.1	122	DruH3	DruH3_00012	180740	184270	+	Gimesia maris DSM 8797	strain=DSM 8797	Contig	planctomycetes	Bacteria	Pseudomonadati	Planctomycetota	Planctomycetia	Planctomycetales	Planctomycetaceae	Gimesia	Gimesia maris	NA	15	NA	NA	NA
GCF_000181475.1	NZ_ABCE01000001.1	WP_187782294.1	WP_187782294.1	122	DruE3	DruE3_00003	184294	190521	+	Gimesia maris DSM 8797	strain=DSM 8797	Contig	planctomycetes	Bacteria	Pseudomonadati	Planctomycetota	Planctomycetia	Planctomycetales	Planctomycetaceae	Gimesia	Gimesia maris	NA	15	NA	NA	NA
GCF_000181515.1	NZ_ABCG01000002.1	WP_006832458.1	WP_006832458.1	161528	DruE3	DruE3_00003	20106	26072	-	Erythrobacter sp. SD-21	strain=SD-21	Contig	a-proteobacteria	Bacteria	Pseudomonadati	Pseudomonadota	Alphaproteobacteria	Sphingomonadales	Erythrobacteraceae	Erythrobacter	Erythrobacter sp. SD-21	Y	14	NA	NA	GEI
GCF_000181515.1	NZ_ABCG01000002.1	WP_006832459.1	WP_006832459.1	161528	DruH3	DruH3_00003	26059	29358	-	Erythrobacter sp. SD-21	strain=SD-21	Contig	a-proteobacteria	Bacteria	Pseudomonadati	Pseudomonadota	Alphaproteobacteria	Sphingomonadales	Erythrobacteraceae	Erythrobacter	Erythrobacter sp. SD-21	Y	14	NA	NA	GEI
GCF_000181755.1	NZ_ABHL02000001.1	WP_020219138.1	WP_000383117.1	562	DruE3	DruE3_00003	2584730	2591044	+	Escherichia coli O157:H7 str. EC4045	strain=EC4045	Scaffold	enterobacteria	Bacteria	Pseudomonadati	Pseudomonadota	Gammaproteobacteria	Enterobacterales	Enterobacteriaceae	Escherichia	Escherichia coli	NA	11	NA	NA	NA
GCF_000181755.1	NZ_ABHL02000001.1	WP_133301053.1	WP_000960581.1	562	DruH3	DruH3_00004	2581371	2584730	+	Escherichia coli O157:H7 str. EC4045	strain=EC4045	Scaffold	enterobacteria	Bacteria	Pseudomonadati	Pseudomonadota	Gammaproteobacteria	Enterobacterales	Enterobacteriaceae	Escherichia	Escherichia coli	NA	11	NA	NA	NA
GCF_000181775.1	NZ_ABHM02000001.1	WP_020219138.1	WP_000383117.1	562	DruE3	DruE3_00003	3704480	3710794	+	Escherichia coli O157:H7 str. EC4042	strain=EC4042	Scaffold	enterobacteria	Bacteria	Pseudomonadati	Pseudomonadota	Gammaproteobacteria	Enterobacterales	Enterobacteriaceae	Escherichia	Escherichia coli	NA	11	NA	NA	NA
GCF_000181775.1	NZ_ABHM02000001.1	WP_133301053.1	WP_000960581.1	562	DruH3	DruH3_00004	3701121	3704480	+	Escherichia coli O157:H7 str. EC4042	strain=EC4042	Scaffold	enterobacteria	Bacteria	Pseudomonadati	Pseudomonadota	Gammaproteobacteria	Enterobacterales	Enterobacteriaceae	Escherichia	Escherichia coli	NA	11	NA	NA	NA
GCF_000186165.1	NZ_GL635793.1	WP_049347928.1	WP_003747431.1	488	DruH3	DruH3_00013	1076679	1080026	-	Neisseria mucosa C102	strain=C102	Scaffold	b-proteobacteria	Bacteria	Pseudomonadati	Pseudomonadota	Betaproteobacteria	Neisseriales	Neisseriaceae	Neisseria	Neisseria mucosa	NA	6	NA	NA	NA
GCF_000186165.1	NZ_GL635793.1	WP_053089156.1	WP_003747430.1	488	DruE3	DruE3_00001	1071595	1076679	-	Neisseria mucosa C102	strain=C102	Scaffold	b-proteobacteria	Bacteria	Pseudomonadati	Pseudomonadota	Betaproteobacteria	Neisseriales	Neisseriaceae	Neisseria	Neisseria mucosa	NA	6	NA	NA	NA
GCF_000187285.1	NZ_AETX01000114.1	WP_020219138.1	WP_000383109.1	562	DruE3	DruE3_00003	290908	297222	+	Escherichia coli O157:H7 str. G5101	strain=G5101	Contig	enterobacteria	Bacteria	Pseudomonadati	Pseudomonadota	Gammaproteobacteria	Enterobacterales	Enterobacteriaceae	Escherichia	Escherichia coli	NA	11	NA	NA	NA
GCF_000187285.1	NZ_AETX01000114.1	WP_133301053.1	WP_139000811.1	562	DruH3	DruH3_00004	287549	290908	+	Escherichia coli O157:H7 str. G5101	strain=G5101	Contig	enterobacteria	Bacteria	Pseudomonadati	Pseudomonadota	Gammaproteobacteria	Enterobacterales	Enterobacteriaceae	Escherichia	Escherichia coli	NA	11	NA	NA	NA
GCF_000187305.2	NZ_AETY01000104.1	WP_020219138.1	WP_000383109.1	562	DruE3	DruE3_00003	296351	302665	+	Escherichia coli O157:H- str. 493-89	strain=493-89	Contig	enterobacteria	Bacteria	Pseudomonadati	Pseudomonadota	Gammaproteobacteria	Enterobacterales	Enterobacteriaceae	Escherichia	Escherichia coli	NA	11	NA	NA	NA
GCF_000187305.2	NZ_AETY01000104.1	WP_133301053.1	WP_000960581.1	562	DruH3	DruH3_00004	292992	296351	+	Escherichia coli O157:H- str. 493-89	strain=493-89	Contig	enterobacteria	Bacteria	Pseudomonadati	Pseudomonadota	Gammaproteobacteria	Enterobacterales	Enterobacteriaceae	Escherichia	Escherichia coli	NA	11	NA	NA	NA
GCF_000187325.2	NZ_AETZ01000110.1	WP_020219138.1	WP_000383109.1	562	DruE3	DruE3_00003	296302	302616	+	Escherichia coli O157:H- str. H 2687	strain=H 2687	Contig	enterobacteria	Bacteria	Pseudomonadati	Pseudomonadota	Gammaproteobacteria	Enterobacterales	Enterobacteriaceae	Escherichia	Escherichia coli	NA	11	NA	NA	NA
GCF_000187325.2	NZ_AETZ01000110.1	WP_133301053.1	WP_000960581.1	562	DruH3	DruH3_00004	292943	296302	+	Escherichia coli O157:H- str. H 2687	strain=H 2687	Contig	enterobacteria	Bacteria	Pseudomonadati	Pseudomonadota	Gammaproteobacteria	Enterobacterales	Enterobacteriaceae	Escherichia	Escherichia coli	NA	11	NA	NA	NA
GCF_000190495.1	NZ_GL870856.1	WP_000213430.1	WP_000213433.1	564	DruE3	DruE3_00003	155914	162258	+	Escherichia fergusonii B253	strain=B253	Scaffold	enterobacteria	Bacteria	Pseudomonadati	Pseudomonadota	Gammaproteobacteria	Enterobacterales	Enterobacteriaceae	Escherichia	Escherichia fergusonii	NA	2	NA	NA	NA
GCF_000190495.1	NZ_GL870856.1	WP_001513100.1	WP_002431339.1	564	DruH3	DruH3_00012	152611	155901	+	Escherichia fergusonii B253	strain=B253	Scaffold	enterobacteria	Bacteria	Pseudomonadati	Pseudomonadota	Gammaproteobacteria	Enterobacterales	Enterobacteriaceae	Escherichia	Escherichia fergusonii	NA	2	NA	NA	NA
GCF_000192665.1	NZ_AERP01000018.1	WP_020219138.1	WP_000383109.1	562	DruE3	DruE3_00003	281465	287779	+	Escherichia coli O157:H7 str. 1044	strain=1044	Contig	enterobacteria	Bacteria	Pseudomonadati	Pseudomonadota	Gammaproteobacteria	Enterobacterales	Enterobacteriaceae	Escherichia	Escherichia coli	NA	11	NA	NA	NA
GCF_000192665.1	NZ_AERP01000018.1	WP_133301053.1	WP_000960581.1	562	DruH3	DruH3_00004	278106	281465	+	Escherichia coli O157:H7 str. 1044	strain=1044	Contig	enterobacteria	Bacteria	Pseudomonadati	Pseudomonadota	Gammaproteobacteria	Enterobacterales	Enterobacteriaceae	Escherichia	Escherichia coli	NA	11	NA	NA	NA
GCF_000192685.1	NZ_AERR01000012.1	WP_020219138.1	WP_000383115.1	562	DruE3	DruE3_00003	351545	357859	-	Escherichia coli O157:H7 str. 1125	strain=1125	Contig	enterobacteria	Bacteria	Pseudomonadati	Pseudomonadota	Gammaproteobacteria	Enterobacterales	Enterobacteriaceae	Escherichia	Escherichia coli	NA	11	NA	NA	NA
GCF_000192685.1	NZ_AERR01000012.1	WP_133301053.1	WP_000960581.1	562	DruH3	DruH3_00004	357859	361218	-	Escherichia coli O157:H7 str. 1125	strain=1125	Contig	enterobacteria	Bacteria	Pseudomonadati	Pseudomonadota	Gammaproteobacteria	Enterobacterales	Enterobacteriaceae	Escherichia	Escherichia coli	NA	11	NA	NA	NA
GCF_000193955.1	NZ_AERQ01000011.1	WP_020219138.1	WP_000383109.1	562	DruE3	DruE3_00003	460746	467060	-	Escherichia coli O157:H7 str. EC1212	strain=EC1212	Contig	enterobacteria	Bacteria	Pseudomonadati	Pseudomonadota	Gammaproteobacteria	Enterobacterales	Enterobacteriaceae	Escherichia	Escherichia coli	NA	11	NA	NA	NA
GCF_000193955.1	NZ_AERQ01000011.1	WP_133301053.1	WP_000960581.1	562	DruH3	DruH3_00004	467060	470419	-	Escherichia coli O157:H7 str. EC1212	strain=EC1212	Contig	enterobacteria	Bacteria	Pseudomonadati	Pseudomonadota	Gammaproteobacteria	Enterobacterales	Enterobacteriaceae	Escherichia	Escherichia coli	NA	11	NA	NA	NA
GCF_000195225.1	NZ_AFAJ01000029.1	WP_010447849.1	WP_010447849.1	190895	DruE3	DruE3_00003	155382	161783	+	Vibrio rotiferianus DAT722	strain=DAT722	Contig	g-proteobacteria	Bacteria	Pseudomonadati	Pseudomonadota	Gammaproteobacteria	Vibrionales	Vibrionaceae	Vibrio	Vibrio rotiferianus	Y	11	NA	NA	NA
GCF_000195225.1	NZ_AFAJ01000029.1	WP_199454176.1	WP_138928118.1	190895	DruH3	DruH3_00004	152058	155381	+	Vibrio rotiferianus DAT722	strain=DAT722	Contig	g-proteobacteria	Bacteria	Pseudomonadati	Pseudomonadota	Gammaproteobacteria	Vibrionales	Vibrionaceae	Vibrio	Vibrio rotiferianus	Y	11	NA	NA	NA
GCF_000203935.1	NC_008577.1	WP_011717027.1	WP_011717027.1	94122	DruH3	DruH3_00001	2437310	2440852	+	Shewanella sp. ANA-3	strain=ANA-3	Complete Genome	g-proteobacteria	Bacteria	Pseudomonadati	Pseudomonadota	Gammaproteobacteria	Alteromonadales	Shewanellaceae	Shewanella	Shewanella sp. ANA-3	NA	12	NA	NA	NA
GCF_000203935.1	NC_008577.1	WP_140907621.1	WP_011717028.1	94122	DruE3	DruE3_00003	2440874	2447236	+	Shewanella sp. ANA-3	strain=ANA-3	Complete Genome	g-proteobacteria	Bacteria	Pseudomonadati	Pseudomonadota	Gammaproteobacteria	Alteromonadales	Shewanellaceae	Shewanella	Shewanella sp. ANA-3	NA	12	NA	NA	NA
GCF_000204015.1	NZ_GL883078.1	WP_006273265.1	WP_006273265.1	76891	DruE3	DruE3_00003	331550	337663	-	Asticcacaulis biprosthecium C19	strain=C19	Scaffold	a-proteobacteria	Bacteria	Pseudomonadati	Pseudomonadota	Alphaproteobacteria	Caulobacterales	Caulobacteraceae	Asticcacaulis	Asticcacaulis biprosthecium	Y	14	NA	NA	GEI
GCF_000204015.1	NZ_GL883078.1	WP_006273266.1	WP_006273266.1	76891	DruH3	DruH3_00002	337667	341110	-	Asticcacaulis biprosthecium C19	strain=C19	Scaffold	a-proteobacteria	Bacteria	Pseudomonadati	Pseudomonadota	Alphaproteobacteria	Caulobacterales	Caulobacteraceae	Asticcacaulis	Asticcacaulis biprosthecium	Y	14	NA	NA	GEI
GCF_000210835.1	NC_016776.1	WP_014298733.1	WP_014298733.1	817	DruE3	DruE3_00002	2371910	2378056	-	Bacteroides fragilis 638R	strain=638R	Complete Genome	CFB group bacteria	Bacteria	Pseudomonadati	Bacteroidota	Bacteroidia	Bacteroidales	Bacteroidaceae	Bacteroides	Bacteroides fragilis	Y	13	NA	NA	NA
GCF_000210835.1	NC_016776.1	WP_014298734.1	WP_014298734.1	817	DruH3	DruH3_00008	2378053	2381250	-	Bacteroides fragilis 638R	strain=638R	Complete Genome	CFB group bacteria	Bacteria	Pseudomonadati	Bacteroidota	Bacteroidia	Bacteroidales	Bacteroidaceae	Bacteroides	Bacteroides fragilis	Y	13	NA	NA	NA
GCF_000219965.1	NZ_AFQL01000026.1	WP_004178409.1	WP_026008374.1	573	DruH3	DruH3_00012	32791	36078	-	Klebsiella pneumoniae 1162281	strain=1162281	Contig	enterobacteria	Bacteria	Pseudomonadati	Pseudomonadota	Gammaproteobacteria	Enterobacterales	Enterobacteriaceae	Klebsiella	Klebsiella pneumoniae	NA	2	NA	NA	NA
GCF_000219965.1	NZ_AFQL01000026.1	WP_200119417.1	WP_020723567.1	573	DruE3	DruE3_00003	26458	32778	-	Klebsiella pneumoniae 1162281	strain=1162281	Contig	enterobacteria	Bacteria	Pseudomonadati	Pseudomonadota	Gammaproteobacteria	Enterobacterales	Enterobacteriaceae	Klebsiella	Klebsiella pneumoniae	NA	2	NA	NA	NA
GCF_000224655.1	NZ_JH114233.1	WP_009380616.1	WP_009380616.1	693988	DruH3	DruH3_00012	780950	784297	+	Bilophila sp. 4_1_30	strain=4_1_30	Scaffold	bacteria	Bacteria	Pseudomonadati	Thermodesulfobacteriota	Desulfovibrionia	Desulfovibrionales	Desulfovibrionaceae	Bilophila	Bilophila sp. 4_1_30	Y	9	NA	NA	GEI
GCF_000224655.1	NZ_JH114233.1	WP_232281307.1	WP_232281307.1	693988	DruE3	DruE3_00003	784672	790461	+	Bilophila sp. 4_1_30	strain=4_1_30	Scaffold	bacteria	Bacteria	Pseudomonadati	Thermodesulfobacteriota	Desulfovibrionia	Desulfovibrionales	Desulfovibrionaceae	Bilophila	Bilophila sp. 4_1_30	Y	9	NA	NA	GEI
GCF_000230505.1	NT_187105.1	WP_000213428.1	WP_000213428.1	28901	DruE3	DruE3_00003	2932	9252	+	Salmonella enterica subsp. enterica serovar Weltevreden str. 2007-60-3289-1	strain=2007-60-3289-1	Contig	enterobacteria	Bacteria	Pseudomonadati	Pseudomonadota	Gammaproteobacteria	Enterobacterales	Enterobacteriaceae	Salmonella	Salmonella enterica	NA	2	NA	NA	NA
GCF_000230505.1	NT_187105.1	WP_209020124.1	WP_208896430.1	28901	DruH3	DruH3_00012	1	2919	+	Salmonella enterica subsp. enterica serovar Weltevreden str. 2007-60-3289-1	strain=2007-60-3289-1	Contig	enterobacteria	Bacteria	Pseudomonadati	Pseudomonadota	Gammaproteobacteria	Enterobacterales	Enterobacteriaceae	Salmonella	Salmonella enterica	NA	2	NA	NA	NA
GCF_000234215.1	NZ_AGTG01000118.1	WP_020219138.1	WP_000383109.1	562	DruE3	DruE3_00003	24032	30346	-	Escherichia coli O157:H- str. 493-89	strain=493-89	Contig	enterobacteria	Bacteria	Pseudomonadati	Pseudomonadota	Gammaproteobacteria	Enterobacterales	Enterobacteriaceae	Escherichia	Escherichia coli	NA	11	NA	NA	NA
GCF_000234215.1	NZ_AGTG01000118.1	WP_133301053.1	WP_000960581.1	562	DruH3	DruH3_00004	30346	33705	-	Escherichia coli O157:H- str. 493-89	strain=493-89	Contig	enterobacteria	Bacteria	Pseudomonadati	Pseudomonadota	Gammaproteobacteria	Enterobacterales	Enterobacteriaceae	Escherichia	Escherichia coli	NA	11	NA	NA	NA
GCF_000234315.1	NZ_AGTL01000037.1	WP_020219138.1	WP_000383107.1	562	DruE3	DruE3_00003	75939	82253	+	Escherichia coli O145:H28 str. 4865/96	strain=4865/96	Contig	enterobacteria	Bacteria	Pseudomonadati	Pseudomonadota	Gammaproteobacteria	Enterobacterales	Enterobacteriaceae	Escherichia	Escherichia coli	NA	11	NA	NA	NA
GCF_000234315.1	NZ_AGTL01000037.1	WP_133301053.1	WP_000960581.1	562	DruH3	DruH3_00004	72580	75939	+	Escherichia coli O145:H28 str. 4865/96	strain=4865/96	Contig	enterobacteria	Bacteria	Pseudomonadati	Pseudomonadota	Gammaproteobacteria	Enterobacterales	Enterobacteriaceae	Escherichia	Escherichia coli	NA	11	NA	NA	NA
GCF_000235745.1	NZ_AGSX01000152.1	WP_019341975.1	WP_019341975.1	316	DruH3	DruH3_00012	23092	26427	+	Stutzerimonas stutzeri SDM-LAC	strain=SDM-LAC	Contig	g-proteobacteria	Bacteria	Pseudomonadati	Pseudomonadota	Gammaproteobacteria	Pseudomonadales	Pseudomonadaceae	Stutzerimonas	Stutzerimonas stutzeri	Y	2	NA	NA	GEI
GCF_000235745.1	NZ_AGSX01000152.1	WP_019341976.1	WP_019341976.1	316	DruE3	DruE3_00003	26420	32758	+	Stutzerimonas stutzeri SDM-LAC	strain=SDM-LAC	Contig	g-proteobacteria	Bacteria	Pseudomonadati	Pseudomonadota	Gammaproteobacteria	Pseudomonadales	Pseudomonadaceae	Stutzerimonas	Stutzerimonas stutzeri	Y	2	NA	NA	NA
GCF_000235975.1	NZ_AGFM01000037.1	WP_007013435.1	WP_007013435.1	205844	DruH3	DruH3_00003	90561	93860	+	Novosphingobium pentaromativorans US6-1	strain=US6-1	Contig	a-proteobacteria	Bacteria	Pseudomonadati	Pseudomonadota	Alphaproteobacteria	Sphingomonadales	Sphingomonadaceae	Novosphingobium	Novosphingobium pentaromativorans	NA	14	NA	NA	NA
GCF_000235975.1	NZ_AGFM01000037.1	WP_038575736.1	WP_038575736.1	205844	DruE3	DruE3_00003	93847	99810	+	Novosphingobium pentaromativorans US6-1	strain=US6-1	Contig	a-proteobacteria	Bacteria	Pseudomonadati	Pseudomonadota	Alphaproteobacteria	Sphingomonadales	Sphingomonadaceae	Novosphingobium	Novosphingobium pentaromativorans	NA	14	NA	NA	NA
GCF_000239335.1	NZ_JH417862.1	WP_032698279.1	WP_040902722.1	158877	DruE3	DruE3_00003	255074	261394	+	Yokenella regensburgei ATCC 43003	strain=ATCC 43003	Scaffold	enterobacteria	Bacteria	Pseudomonadati	Pseudomonadota	Gammaproteobacteria	Enterobacterales	Enterobacteriaceae	Yokenella	Yokenella regensburgei	NA	2	NA	NA	NA
GCF_000239335.1	NZ_JH417862.1	WP_049211788.1	WP_040902720.1	158877	DruH3	DruH3_00012	251762	255061	+	Yokenella regensburgei ATCC 43003	strain=ATCC 43003	Scaffold	enterobacteria	Bacteria	Pseudomonadati	Pseudomonadota	Gammaproteobacteria	Enterobacterales	Enterobacteriaceae	Yokenella	Yokenella regensburgei	NA	2	NA	NA	NA
GCF_000241285.1	NZ_BAEF01000009.1	WP_029519469.1	WP_029519469.1	549	DruH3	DruH3_00012	89584	92883	+	Pantoea agglomerans IG1	strain=IG1	Contig	enterobacteria	Bacteria	Pseudomonadati	Pseudomonadota	Gammaproteobacteria	Enterobacterales	Erwiniaceae	Pantoea	Pantoea agglomerans	Y	2	NA	NA	GEI
GCF_000241285.1	NZ_BAEF01000009.1	WP_029519470.1	WP_029519470.1	549	DruE3	DruE3_00003	92883	99203	+	Pantoea agglomerans IG1	strain=IG1	Contig	enterobacteria	Bacteria	Pseudomonadati	Pseudomonadota	Gammaproteobacteria	Enterobacterales	Erwiniaceae	Pantoea	Pantoea agglomerans	Y	2	NA	NA	GEI
GCF_000242115.1	NZ_AHIP01000001.1	WP_043048417.1	WP_010562362.1	359110	DruE3	DruE3_00003	26198	32461	+	Pseudomonas extremaustralis 14-3 substr. 14-3b	strain=14-3 substr. 14-3b	Contig	g-proteobacteria	Bacteria	Pseudomonadati	Pseudomonadota	Gammaproteobacteria	Pseudomonadales	Pseudomonadaceae	Pseudomonas	Pseudomonas extremaustralis	NA	6	NA	NA	NA
GCF_000242115.1	NZ_AHIP01000001.1	WP_043048418.1	WP_010562361.1	359110	DruH3	DruH3_00013	22889	26188	+	Pseudomonas extremaustralis 14-3 substr. 14-3b	strain=14-3 substr. 14-3b	Contig	g-proteobacteria	Bacteria	Pseudomonadati	Pseudomonadota	Gammaproteobacteria	Pseudomonadales	Pseudomonadaceae	Pseudomonas	Pseudomonas extremaustralis	NA	6	NA	NA	NA
GCF_000249495.1	NZ_AIFQ01000037.1	WP_020219138.1	WP_000383112.1	562	DruE3	DruE3_00003	44303	50617	+	Escherichia coli DEC5A	strain=DEC5A	Contig	enterobacteria	Bacteria	Pseudomonadati	Pseudomonadota	Gammaproteobacteria	Enterobacterales	Enterobacteriaceae	Escherichia	Escherichia coli	NA	11	NA	NA	NA
GCF_000249495.1	NZ_AIFQ01000037.1	WP_133301053.1	WP_000960581.1	562	DruH3	DruH3_00004	40944	44303	+	Escherichia coli DEC5A	strain=DEC5A	Contig	enterobacteria	Bacteria	Pseudomonadati	Pseudomonadota	Gammaproteobacteria	Enterobacterales	Enterobacteriaceae	Escherichia	Escherichia coli	NA	11	NA	NA	NA
GCF_000253255.1	NC_015580.1	WP_013832756.1	WP_013832756.1	702113	DruH3	DruH3_00003	1584078	1587377	+	Novosphingobium sp. PP1Y	strain=PP1Y	Complete Genome	a-proteobacteria	Bacteria	Pseudomonadati	Pseudomonadota	Alphaproteobacteria	Sphingomonadales	Sphingomonadaceae	Novosphingobium	Novosphingobium sp. PP1Y	Y	14	NA	NA	GEI
GCF_000253255.1	NC_015580.1	WP_013832757.1	WP_013832757.1	702113	DruE3	DruE3_00003	1587364	1593321	+	Novosphingobium sp. PP1Y	strain=PP1Y	Complete Genome	a-proteobacteria	Bacteria	Pseudomonadati	Pseudomonadota	Alphaproteobacteria	Sphingomonadales	Sphingomonadaceae	Novosphingobium	Novosphingobium sp. PP1Y	Y	14	NA	NA	GEI
GCF_000259195.1	NZ_AJJP01000209.1	WP_010220502.1	WP_010220502.1	1163398	DruH3	DruH3_00013	9690	12995	+	Pseudomonas donghuensis	strain=HYS	Scaffold	g-proteobacteria	Bacteria	Pseudomonadati	Pseudomonadota	Gammaproteobacteria	Pseudomonadales	Pseudomonadaceae	Pseudomonas	Pseudomonas donghuensis	Y	6	0.9554	NA	GEI
GCF_000259195.1	NZ_AJJP01000209.1	WP_010220503.1	WP_010220503.1	1163398	DruE3	DruE3_00003	13005	19247	+	Pseudomonas donghuensis	strain=HYS	Scaffold	g-proteobacteria	Bacteria	Pseudomonadati	Pseudomonadota	Gammaproteobacteria	Pseudomonadales	Pseudomonadaceae	Pseudomonas	Pseudomonas donghuensis	Y	6	0.9554	NA	GEI
GCF_000260475.1	NZ_AJMD01000039.1	WP_020219138.1	WP_000383109.1	562	DruE3	DruE3_00003	359801	366115	+	Escherichia coli NCCP15658	strain=NCCP15658	Contig	enterobacteria	Bacteria	Pseudomonadati	Pseudomonadota	Gammaproteobacteria	Enterobacterales	Enterobacteriaceae	Escherichia	Escherichia coli	NA	11	NA	NA	NA
GCF_000260475.1	NZ_AJMD01000039.1	WP_133301053.1	WP_000960581.1	562	DruH3	DruH3_00004	356442	359801	+	Escherichia coli NCCP15658	strain=NCCP15658	Contig	enterobacteria	Bacteria	Pseudomonadati	Pseudomonadota	Gammaproteobacteria	Enterobacterales	Enterobacteriaceae	Escherichia	Escherichia coli	NA	11	NA	NA	NA
GCF_000261145.1	NZ_JH659569.1	WP_020219138.1	WP_000383106.1	562	DruE3	DruE3_00003	454744	461058	+	Escherichia coli M919	strain=M919	Scaffold	enterobacteria	Bacteria	Pseudomonadati	Pseudomonadota	Gammaproteobacteria	Enterobacterales	Enterobacteriaceae	Escherichia	Escherichia coli	NA	11	NA	NA	NA
GCF_000261145.1	NZ_JH659569.1	WP_133301053.1	WP_000960576.1	562	DruH3	DruH3_00004	451385	454744	+	Escherichia coli M919	strain=M919	Scaffold	enterobacteria	Bacteria	Pseudomonadati	Pseudomonadota	Gammaproteobacteria	Enterobacterales	Enterobacteriaceae	Escherichia	Escherichia coli	NA	11	NA	NA	NA
GCF_000261705.1	NZ_AJQF01000400.1	WP_038950452.1	WP_038950452.1	455353	DruH3	DruH3_00002	25191	28652	+	Bradyrhizobium sp. CCBAU 15544	strain=CCBAU 15544	Contig	a-proteobacteria	Bacteria	Pseudomonadati	Pseudomonadota	Alphaproteobacteria	Hyphomicrobiales	Nitrobacteraceae	Bradyrhizobium	Bradyrhizobium genomosp. III	Y	14	NA	NA	GEI
GCF_000261705.1	NZ_AJQF01000400.1	WP_038950453.1	WP_038950453.1	455353	DruE3	DruE3_00003	28671	34778	+	Bradyrhizobium sp. CCBAU 15544	strain=CCBAU 15544	Contig	a-proteobacteria	Bacteria	Pseudomonadati	Pseudomonadota	Alphaproteobacteria	Hyphomicrobiales	Nitrobacteraceae	Bradyrhizobium	Bradyrhizobium genomosp. III	Y	14	NA	NA	GEI
GCF_000262125.1	NC_017906.1	WP_020219138.1	WP_000383109.1	562	DruE3	DruE3_00003	5255020	5261334	+	Escherichia coli Xuzhou21	strain=Xuzhou21	Complete Genome	enterobacteria	Bacteria	Pseudomonadati	Pseudomonadota	Gammaproteobacteria	Enterobacterales	Enterobacteriaceae	Escherichia	Escherichia coli	NA	11	NA	NA	NA
GCF_000262125.1	NC_017906.1	WP_133301053.1	WP_000960581.1	562	DruH3	DruH3_00004	5251661	5255020	+	Escherichia coli Xuzhou21	strain=Xuzhou21	Complete Genome	enterobacteria	Bacteria	Pseudomonadati	Pseudomonadota	Gammaproteobacteria	Enterobacterales	Enterobacteriaceae	Escherichia	Escherichia coli	NA	11	NA	NA	NA
GCF_000264135.1	NZ_AJWS01000293.1	WP_000213430.1	WP_000213431.1	562	DruE3	DruE3_00003	48987	55331	-	Escherichia coli 576-1	strain=576-1	Contig	enterobacteria	Bacteria	Pseudomonadati	Pseudomonadota	Gammaproteobacteria	Enterobacterales	Enterobacteriaceae	Escherichia	Escherichia coli	NA	2	NA	NA	NA
GCF_000264135.1	NZ_AJWS01000293.1	WP_001513100.1	WP_001513100.1	562	DruH3	DruH3_00012	55344	58634	-	Escherichia coli 576-1	strain=576-1	Contig	enterobacteria	Bacteria	Pseudomonadati	Pseudomonadota	Gammaproteobacteria	Enterobacterales	Enterobacteriaceae	Escherichia	Escherichia coli	NA	2	NA	NA	NA
GCF_000264805.1	NZ_AFJG01000058.1	WP_035598017.1	WP_035598017.1	636	DruE3	DruE3_00003	3435	9755	+	Edwardsiella tarda ATCC 15947 = NBRC 105688	strain=ATCC 15947	Contig	enterobacteria	Bacteria	Pseudomonadati	Pseudomonadota	Gammaproteobacteria	Enterobacterales	Hafniaceae	Edwardsiella	Edwardsiella tarda	NA	2	NA	NA	NA
GCF_000264805.1	NZ_AFJG01000058.1	WP_071526338.1	WP_071526338.1	636	DruH3	DruH3_00012	135	3422	+	Edwardsiella tarda ATCC 15947 = NBRC 105688	strain=ATCC 15947	Contig	enterobacteria	Bacteria	Pseudomonadati	Pseudomonadota	Gammaproteobacteria	Enterobacterales	Hafniaceae	Edwardsiella	Edwardsiella tarda	NA	2	NA	NA	NA
GCF_000267005.2	NZ_JH692596.1	WP_020219138.1	WP_000383109.1	562	DruE3	DruE3_00003	16744	23058	+	Escherichia coli FDA505	strain=FDA505	Scaffold	enterobacteria	Bacteria	Pseudomonadati	Pseudomonadota	Gammaproteobacteria	Enterobacterales	Enterobacteriaceae	Escherichia	Escherichia coli	NA	11	NA	NA	NA
GCF_000267005.2	NZ_JH692596.1	WP_133301053.1	WP_000960581.1	562	DruH3	DruH3_00004	13385	16744	+	Escherichia coli FDA505	strain=FDA505	Scaffold	enterobacteria	Bacteria	Pseudomonadati	Pseudomonadota	Gammaproteobacteria	Enterobacterales	Enterobacteriaceae	Escherichia	Escherichia coli	NA	11	NA	NA	NA
GCF_000267045.1	NZ_AKMO01000001.1	WP_020219138.1	WP_000383115.1	562	DruE3	DruE3_00003	17398	23712	+	Escherichia coli EC1734	strain=EC1734	Contig	enterobacteria	Bacteria	Pseudomonadati	Pseudomonadota	Gammaproteobacteria	Enterobacterales	Enterobacteriaceae	Escherichia	Escherichia coli	NA	11	NA	NA	NA
GCF_000267045.1	NZ_AKMO01000001.1	WP_133301053.1	WP_000960581.1	562	DruH3	DruH3_00004	14039	17398	+	Escherichia coli EC1734	strain=EC1734	Contig	enterobacteria	Bacteria	Pseudomonadati	Pseudomonadota	Gammaproteobacteria	Enterobacterales	Enterobacteriaceae	Escherichia	Escherichia coli	NA	11	NA	NA	NA
GCF_000267065.1	NZ_AKLY01000005.1	WP_020219138.1	WP_000383109.1	562	DruE3	DruE3_00003	84121	90435	+	Escherichia coli TW09109	strain=TW09109	Contig	enterobacteria	Bacteria	Pseudomonadati	Pseudomonadota	Gammaproteobacteria	Enterobacterales	Enterobacteriaceae	Escherichia	Escherichia coli	NA	11	NA	NA	NA
GCF_000267065.1	NZ_AKLY01000005.1	WP_133301053.1	WP_000960581.1	562	DruH3	DruH3_00004	80762	84121	+	Escherichia coli TW09109	strain=TW09109	Contig	enterobacteria	Bacteria	Pseudomonadati	Pseudomonadota	Gammaproteobacteria	Enterobacterales	Enterobacteriaceae	Escherichia	Escherichia coli	NA	11	NA	NA	NA
GCF_000267125.1	NZ_AKLT01000044.1	WP_020219138.1	WP_000383109.1	562	DruE3	DruE3_00003	248500	254814	+	Escherichia coli TW06591	strain=TW06591	Contig	enterobacteria	Bacteria	Pseudomonadati	Pseudomonadota	Gammaproteobacteria	Enterobacterales	Enterobacteriaceae	Escherichia	Escherichia coli	NA	11	NA	NA	NA
GCF_000267125.1	NZ_AKLT01000044.1	WP_133301053.1	WP_000960581.1	562	DruH3	DruH3_00004	245141	248500	+	Escherichia coli TW06591	strain=TW06591	Contig	enterobacteria	Bacteria	Pseudomonadati	Pseudomonadota	Gammaproteobacteria	Enterobacterales	Enterobacteriaceae	Escherichia	Escherichia coli	NA	11	NA	NA	NA
GCF_000267165.1	NZ_AKLW01000006.1	WP_020219138.1	WP_000383109.1	562	DruE3	DruE3_00003	17283	23597	+	Escherichia coli TW11039	strain=TW11039	Contig	enterobacteria	Bacteria	Pseudomonadati	Pseudomonadota	Gammaproteobacteria	Enterobacterales	Enterobacteriaceae	Escherichia	Escherichia coli	NA	11	NA	NA	NA
GCF_000267165.1	NZ_AKLW01000006.1	WP_133301053.1	WP_000960581.1	562	DruH3	DruH3_00004	13924	17283	+	Escherichia coli TW11039	strain=TW11039	Contig	enterobacteria	Bacteria	Pseudomonadati	Pseudomonadota	Gammaproteobacteria	Enterobacterales	Enterobacteriaceae	Escherichia	Escherichia coli	NA	11	NA	NA	NA
GCF_000267205.2	NZ_JH692972.1	WP_020219138.1	WP_000383115.1	562	DruE3	DruE3_00003	16736	23050	+	Escherichia coli EC1863	strain=EC1863	Scaffold	enterobacteria	Bacteria	Pseudomonadati	Pseudomonadota	Gammaproteobacteria	Enterobacterales	Enterobacteriaceae	Escherichia	Escherichia coli	NA	11	NA	NA	NA
GCF_000267205.2	NZ_JH692972.1	WP_133301053.1	WP_000960581.1	562	DruH3	DruH3_00004	13377	16736	+	Escherichia coli EC1863	strain=EC1863	Scaffold	enterobacteria	Bacteria	Pseudomonadati	Pseudomonadota	Gammaproteobacteria	Enterobacterales	Enterobacteriaceae	Escherichia	Escherichia coli	NA	11	NA	NA	NA
GCF_000267225.2	NZ_JH693448.1	WP_020219138.1	WP_000383117.1	562	DruE3	DruE3_00003	33264	39578	+	Escherichia coli EC1845	strain=EC1845	Scaffold	enterobacteria	Bacteria	Pseudomonadati	Pseudomonadota	Gammaproteobacteria	Enterobacterales	Enterobacteriaceae	Escherichia	Escherichia coli	NA	11	NA	NA	NA
GCF_000267225.2	NZ_JH693448.1	WP_133301053.1	WP_000960581.1	562	DruH3	DruH3_00004	29905	33264	+	Escherichia coli EC1845	strain=EC1845	Scaffold	enterobacteria	Bacteria	Pseudomonadati	Pseudomonadota	Gammaproteobacteria	Enterobacterales	Enterobacteriaceae	Escherichia	Escherichia coli	NA	11	NA	NA	NA
GCF_000267245.2	NZ_JH693935.1	WP_020219138.1	WP_000383117.1	562	DruE3	DruE3_00003	33283	39597	+	Escherichia coli EC4448	strain=EC4448	Scaffold	enterobacteria	Bacteria	Pseudomonadati	Pseudomonadota	Gammaproteobacteria	Enterobacterales	Enterobacteriaceae	Escherichia	Escherichia coli	NA	11	NA	NA	NA
GCF_000267245.2	NZ_JH693935.1	WP_133301053.1	WP_000960581.1	562	DruH3	DruH3_00004	29924	33283	+	Escherichia coli EC4448	strain=EC4448	Scaffold	enterobacteria	Bacteria	Pseudomonadati	Pseudomonadota	Gammaproteobacteria	Enterobacterales	Enterobacteriaceae	Escherichia	Escherichia coli	NA	11	NA	NA	NA
GCF_000267265.2	NZ_JH694340.1	WP_020219138.1	WP_000383115.1	562	DruE3	DruE3_00003	16730	23044	+	Escherichia coli EC4437	strain=EC4437	Scaffold	enterobacteria	Bacteria	Pseudomonadati	Pseudomonadota	Gammaproteobacteria	Enterobacterales	Enterobacteriaceae	Escherichia	Escherichia coli	NA	11	NA	NA	NA
GCF_000267265.2	NZ_JH694340.1	WP_133301053.1	WP_000960581.1	562	DruH3	DruH3_00004	13371	16730	+	Escherichia coli EC4437	strain=EC4437	Scaffold	enterobacteria	Bacteria	Pseudomonadati	Pseudomonadota	Gammaproteobacteria	Enterobacterales	Enterobacteriaceae	Escherichia	Escherichia coli	NA	11	NA	NA	NA
GCF_000267285.2	NZ_JH694746.1	WP_020219138.1	WP_000383115.1	562	DruE3	DruE3_00003	16740	23054	+	Escherichia coli EC4436	strain=EC4436	Scaffold	enterobacteria	Bacteria	Pseudomonadati	Pseudomonadota	Gammaproteobacteria	Enterobacterales	Enterobacteriaceae	Escherichia	Escherichia coli	NA	11	NA	NA	NA
GCF_000267285.2	NZ_JH694746.1	WP_133301053.1	WP_000960581.1	562	DruH3	DruH3_00004	13381	16740	+	Escherichia coli EC4436	strain=EC4436	Scaffold	enterobacteria	Bacteria	Pseudomonadati	Pseudomonadota	Gammaproteobacteria	Enterobacterales	Enterobacteriaceae	Escherichia	Escherichia coli	NA	11	NA	NA	NA
GCF_000267305.2	NZ_JH697080.1	WP_020219138.1	WP_000383117.1	562	DruE3	DruE3_00003	33279	39593	+	Escherichia coli EC4439	strain=EC4439	Scaffold	enterobacteria	Bacteria	Pseudomonadati	Pseudomonadota	Gammaproteobacteria	Enterobacterales	Enterobacteriaceae	Escherichia	Escherichia coli	NA	11	NA	NA	NA
GCF_000267305.2	NZ_JH697080.1	WP_133301053.1	WP_000960581.1	562	DruH3	DruH3_00004	29920	33279	+	Escherichia coli EC4439	strain=EC4439	Scaffold	enterobacteria	Bacteria	Pseudomonadati	Pseudomonadota	Gammaproteobacteria	Enterobacterales	Enterobacteriaceae	Escherichia	Escherichia coli	NA	11	NA	NA	NA
GCF_000267325.1	NZ_JH697728.1	WP_020219138.1	WP_000383117.1	562	DruE3	DruE3_00003	3794	10108	+	Escherichia coli EC4402	strain=EC4402	Scaffold	enterobacteria	Bacteria	Pseudomonadati	Pseudomonadota	Gammaproteobacteria	Enterobacterales	Enterobacteriaceae	Escherichia	Escherichia coli	NA	11	NA	NA	NA
GCF_000267325.1	NZ_JH697728.1	WP_133301053.1	WP_000960581.1	562	DruH3	DruH3_00004	435	3794	+	Escherichia coli EC4402	strain=EC4402	Scaffold	enterobacteria	Bacteria	Pseudomonadati	Pseudomonadota	Gammaproteobacteria	Enterobacterales	Enterobacteriaceae	Escherichia	Escherichia coli	NA	11	NA	NA	NA
GCF_000267345.2	NZ_JH698305.1	WP_020219138.1	WP_000383117.1	562	DruE3	DruE3_00003	82587	88901	+	Escherichia coli EC4013	strain=EC4013	Scaffold	enterobacteria	Bacteria	Pseudomonadati	Pseudomonadota	Gammaproteobacteria	Enterobacterales	Enterobacteriaceae	Escherichia	Escherichia coli	NA	11	NA	NA	NA
GCF_000267345.2	NZ_JH698305.1	WP_133301053.1	WP_000960581.1	562	DruH3	DruH3_00004	79228	82587	+	Escherichia coli EC4013	strain=EC4013	Scaffold	enterobacteria	Bacteria	Pseudomonadati	Pseudomonadota	Gammaproteobacteria	Enterobacterales	Enterobacteriaceae	Escherichia	Escherichia coli	NA	11	NA	NA	NA
GCF_000267365.2	NZ_JH695870.1	WP_020219138.1	WP_000383109.1	562	DruE3	DruE3_00003	16734	23048	+	Escherichia coli EC4422	strain=EC4422	Scaffold	enterobacteria	Bacteria	Pseudomonadati	Pseudomonadota	Gammaproteobacteria	Enterobacterales	Enterobacteriaceae	Escherichia	Escherichia coli	NA	11	NA	NA	NA
GCF_000267365.2	NZ_JH695870.1	WP_133301053.1	WP_000960581.1	562	DruH3	DruH3_00004	13375	16734	+	Escherichia coli EC4422	strain=EC4422	Scaffold	enterobacteria	Bacteria	Pseudomonadati	Pseudomonadota	Gammaproteobacteria	Enterobacterales	Enterobacteriaceae	Escherichia	Escherichia coli	NA	11	NA	NA	NA
GCF_000267385.2	NZ_JH696600.1	WP_020219138.1	WP_000383109.1	562	DruE3	DruE3_00003	16736	23050	+	Escherichia coli EC4421	strain=EC4421	Scaffold	enterobacteria	Bacteria	Pseudomonadati	Pseudomonadota	Gammaproteobacteria	Enterobacterales	Enterobacteriaceae	Escherichia	Escherichia coli	NA	11	NA	NA	NA
GCF_000267385.2	NZ_JH696600.1	WP_133301053.1	WP_000960581.1	562	DruH3	DruH3_00004	13377	16736	+	Escherichia coli EC4421	strain=EC4421	Scaffold	enterobacteria	Bacteria	Pseudomonadati	Pseudomonadota	Gammaproteobacteria	Enterobacterales	Enterobacteriaceae	Escherichia	Escherichia coli	NA	11	NA	NA	NA
GCF_000267405.2	NZ_JH695863.1	WP_020219138.1	WP_000383108.1	562	DruE3	DruE3_00003	14071	20385	+	Escherichia coli TW14301	strain=TW14301	Scaffold	enterobacteria	Bacteria	Pseudomonadati	Pseudomonadota	Gammaproteobacteria	Enterobacterales	Enterobacteriaceae	Escherichia	Escherichia coli	NA	11	NA	NA	NA
GCF_000267405.2	NZ_JH695863.1	WP_133301053.1	WP_000960583.1	562	DruH3	DruH3_00004	10712	14071	+	Escherichia coli TW14301	strain=TW14301	Scaffold	enterobacteria	Bacteria	Pseudomonadati	Pseudomonadota	Gammaproteobacteria	Enterobacterales	Enterobacteriaceae	Escherichia	Escherichia coli	NA	11	NA	NA	NA
GCF_000267445.2	NZ_JH699193.1	WP_020219138.1	WP_000383117.1	562	DruE3	DruE3_00003	33306	39620	+	Escherichia coli EC4196	strain=EC4196	Scaffold	enterobacteria	Bacteria	Pseudomonadati	Pseudomonadota	Gammaproteobacteria	Enterobacterales	Enterobacteriaceae	Escherichia	Escherichia coli	NA	11	NA	NA	NA
GCF_000267445.2	NZ_JH699193.1	WP_133301053.1	WP_000960581.1	562	DruH3	DruH3_00004	29947	33306	+	Escherichia coli EC4196	strain=EC4196	Scaffold	enterobacteria	Bacteria	Pseudomonadati	Pseudomonadota	Gammaproteobacteria	Enterobacterales	Enterobacteriaceae	Escherichia	Escherichia coli	NA	11	NA	NA	NA
GCF_000267465.2	NZ_JH699677.1	WP_020219138.1	WP_000383117.1	562	DruE3	DruE3_00003	33346	39660	+	Escherichia coli EC4203	strain=EC4203	Scaffold	enterobacteria	Bacteria	Pseudomonadati	Pseudomonadota	Gammaproteobacteria	Enterobacterales	Enterobacteriaceae	Escherichia	Escherichia coli	NA	11	NA	NA	NA
GCF_000267465.2	NZ_JH699677.1	WP_133301053.1	WP_000960581.1	562	DruH3	DruH3_00004	29987	33346	+	Escherichia coli EC4203	strain=EC4203	Scaffold	enterobacteria	Bacteria	Pseudomonadati	Pseudomonadota	Gammaproteobacteria	Enterobacterales	Enterobacteriaceae	Escherichia	Escherichia coli	NA	11	NA	NA	NA
GCF_000267485.2	NZ_JH701995.1	WP_020219138.1	WP_000383109.1	562	DruE3	DruE3_00003	3320	9634	+	Escherichia coli FDA517	strain=FDA517	Scaffold	enterobacteria	Bacteria	Pseudomonadati	Pseudomonadota	Gammaproteobacteria	Enterobacterales	Enterobacteriaceae	Escherichia	Escherichia coli	NA	11	NA	NA	NA
GCF_000267485.2	NZ_JH701995.1	WP_133301053.1	WP_213046419.1	562	DruH3	DruH3_00004	39	3320	+	Escherichia coli FDA517	strain=FDA517	Scaffold	enterobacteria	Bacteria	Pseudomonadati	Pseudomonadota	Gammaproteobacteria	Enterobacterales	Enterobacteriaceae	Escherichia	Escherichia coli	NA	11	NA	NA	NA
GCF_000267525.2	NZ_JH701533.1	WP_020219138.1	WP_000383109.1	562	DruE3	DruE3_00003	3328	9642	+	Escherichia coli FRIK1985	strain=FRIK1985	Scaffold	enterobacteria	Bacteria	Pseudomonadati	Pseudomonadota	Gammaproteobacteria	Enterobacterales	Enterobacteriaceae	Escherichia	Escherichia coli	NA	11	NA	NA	NA
GCF_000267525.2	NZ_JH701533.1	WP_133301053.1	WP_213046419.1	562	DruH3	DruH3_00004	47	3328	+	Escherichia coli FRIK1985	strain=FRIK1985	Scaffold	enterobacteria	Bacteria	Pseudomonadati	Pseudomonadota	Gammaproteobacteria	Enterobacterales	Enterobacteriaceae	Escherichia	Escherichia coli	NA	11	NA	NA	NA
GCF_000267605.2	NZ_JH702452.1	WP_020219138.1	WP_000383114.1	562	DruE3	DruE3_00003	16735	23055	+	Escherichia coli TW09098	strain=TW09098	Scaffold	enterobacteria	Bacteria	Pseudomonadati	Pseudomonadota	Gammaproteobacteria	Enterobacterales	Enterobacteriaceae	Escherichia	Escherichia coli	NA	11	NA	NA	NA
GCF_000267605.2	NZ_JH702452.1	WP_133301053.1	WP_000960581.1	562	DruH3	DruH3_00004	13376	16735	+	Escherichia coli TW09098	strain=TW09098	Scaffold	enterobacteria	Bacteria	Pseudomonadati	Pseudomonadota	Gammaproteobacteria	Enterobacterales	Enterobacteriaceae	Escherichia	Escherichia coli	NA	11	NA	NA	NA
GCF_000267625.2	NZ_JH702467.1	WP_020219138.1	WP_000383115.1	562	DruE3	DruE3_00003	9989	16303	+	Escherichia coli TW07945	strain=TW07945	Scaffold	enterobacteria	Bacteria	Pseudomonadati	Pseudomonadota	Gammaproteobacteria	Enterobacterales	Enterobacteriaceae	Escherichia	Escherichia coli	NA	11	NA	NA	NA
GCF_000267625.2	NZ_JH702467.1	WP_133301053.1	WP_000960581.1	562	DruH3	DruH3_00004	6630	9989	+	Escherichia coli TW07945	strain=TW07945	Scaffold	enterobacteria	Bacteria	Pseudomonadati	Pseudomonadota	Gammaproteobacteria	Enterobacterales	Enterobacteriaceae	Escherichia	Escherichia coli	NA	11	NA	NA	NA
GCF_000267645.2	NZ_JH702836.1	WP_020219138.1	WP_000383109.1	562	DruE3	DruE3_00003	16744	23058	+	Escherichia coli PA42	strain=PA42	Scaffold	enterobacteria	Bacteria	Pseudomonadati	Pseudomonadota	Gammaproteobacteria	Enterobacterales	Enterobacteriaceae	Escherichia	Escherichia coli	NA	11	NA	NA	NA
GCF_000267645.2	NZ_JH702836.1	WP_133301053.1	WP_000960581.1	562	DruH3	DruH3_00004	13385	16744	+	Escherichia coli PA42	strain=PA42	Scaffold	enterobacteria	Bacteria	Pseudomonadati	Pseudomonadota	Gammaproteobacteria	Enterobacterales	Enterobacteriaceae	Escherichia	Escherichia coli	NA	11	NA	NA	NA
GCF_000267705.2	NZ_JH705112.1	WP_020219138.1	WP_000383109.1	562	DruE3	DruE3_00003	16744	23058	+	Escherichia coli PA33	strain=PA33	Scaffold	enterobacteria	Bacteria	Pseudomonadati	Pseudomonadota	Gammaproteobacteria	Enterobacterales	Enterobacteriaceae	Escherichia	Escherichia coli	NA	11	NA	NA	NA
GCF_000267705.2	NZ_JH705112.1	WP_133301053.1	WP_000960581.1	562	DruH3	DruH3_00004	13385	16744	+	Escherichia coli PA33	strain=PA33	Scaffold	enterobacteria	Bacteria	Pseudomonadati	Pseudomonadota	Gammaproteobacteria	Enterobacterales	Enterobacteriaceae	Escherichia	Escherichia coli	NA	11	NA	NA	NA
GCF_000267725.2	NZ_JH705678.1	WP_020219138.1	WP_000383109.1	562	DruE3	DruE3_00003	16738	23052	+	Escherichia coli PA32	strain=PA32	Scaffold	enterobacteria	Bacteria	Pseudomonadati	Pseudomonadota	Gammaproteobacteria	Enterobacterales	Enterobacteriaceae	Escherichia	Escherichia coli	NA	11	NA	NA	NA
GCF_000267725.2	NZ_JH705678.1	WP_133301053.1	WP_000960581.1	562	DruH3	DruH3_00004	13379	16738	+	Escherichia coli PA32	strain=PA32	Scaffold	enterobacteria	Bacteria	Pseudomonadati	Pseudomonadota	Gammaproteobacteria	Enterobacterales	Enterobacteriaceae	Escherichia	Escherichia coli	NA	11	NA	NA	NA
GCF_000267745.2	NZ_JH707077.1	WP_020219138.1	WP_000383109.1	562	DruE3	DruE3_00003	16742	23056	+	Escherichia coli PA31	strain=PA31	Scaffold	enterobacteria	Bacteria	Pseudomonadati	Pseudomonadota	Gammaproteobacteria	Enterobacterales	Enterobacteriaceae	Escherichia	Escherichia coli	NA	11	NA	NA	NA
GCF_000267745.2	NZ_JH707077.1	WP_133301053.1	WP_000960581.1	562	DruH3	DruH3_00004	13383	16742	+	Escherichia coli PA31	strain=PA31	Scaffold	enterobacteria	Bacteria	Pseudomonadati	Pseudomonadota	Gammaproteobacteria	Enterobacterales	Enterobacteriaceae	Escherichia	Escherichia coli	NA	11	NA	NA	NA
GCF_000267765.2	NZ_JH705685.1	WP_020219138.1	WP_000383115.1	562	DruE3	DruE3_00003	16740	23054	+	Escherichia coli PA28	strain=PA28	Scaffold	enterobacteria	Bacteria	Pseudomonadati	Pseudomonadota	Gammaproteobacteria	Enterobacterales	Enterobacteriaceae	Escherichia	Escherichia coli	NA	11	NA	NA	NA
GCF_000267765.2	NZ_JH705685.1	WP_133301053.1	WP_000960581.1	562	DruH3	DruH3_00004	13381	16740	+	Escherichia coli PA28	strain=PA28	Scaffold	enterobacteria	Bacteria	Pseudomonadati	Pseudomonadota	Gammaproteobacteria	Enterobacterales	Enterobacteriaceae	Escherichia	Escherichia coli	NA	11	NA	NA	NA
GCF_000267785.2	NZ_JH706538.1	WP_020219138.1	WP_000383117.1	562	DruE3	DruE3_00003	119383	125697	+	Escherichia coli PA25	strain=PA25	Scaffold	enterobacteria	Bacteria	Pseudomonadati	Pseudomonadota	Gammaproteobacteria	Enterobacterales	Enterobacteriaceae	Escherichia	Escherichia coli	NA	11	NA	NA	NA
GCF_000267785.2	NZ_JH706538.1	WP_133301053.1	WP_000960581.1	562	DruH3	DruH3_00004	116024	119383	+	Escherichia coli PA25	strain=PA25	Scaffold	enterobacteria	Bacteria	Pseudomonadati	Pseudomonadota	Gammaproteobacteria	Enterobacterales	Enterobacteriaceae	Escherichia	Escherichia coli	NA	11	NA	NA	NA
GCF_000267805.2	NZ_JH707528.1	WP_020219138.1	WP_000383117.1	562	DruE3	DruE3_00003	33193	39507	+	Escherichia coli PA24	strain=PA24	Scaffold	enterobacteria	Bacteria	Pseudomonadati	Pseudomonadota	Gammaproteobacteria	Enterobacterales	Enterobacteriaceae	Escherichia	Escherichia coli	NA	11	NA	NA	NA
GCF_000267805.2	NZ_JH707528.1	WP_133301053.1	WP_000960581.1	562	DruH3	DruH3_00004	29834	33193	+	Escherichia coli PA24	strain=PA24	Scaffold	enterobacteria	Bacteria	Pseudomonadati	Pseudomonadota	Gammaproteobacteria	Enterobacterales	Enterobacteriaceae	Escherichia	Escherichia coli	NA	11	NA	NA	NA
GCF_000267825.2	NZ_JH707559.1	WP_020219138.1	WP_000383109.1	562	DruE3	DruE3_00003	16744	23058	+	Escherichia coli PA15	strain=PA15	Scaffold	enterobacteria	Bacteria	Pseudomonadati	Pseudomonadota	Gammaproteobacteria	Enterobacterales	Enterobacteriaceae	Escherichia	Escherichia coli	NA	11	NA	NA	NA
GCF_000267825.2	NZ_JH707559.1	WP_133301053.1	WP_000960581.1	562	DruH3	DruH3_00004	13385	16744	+	Escherichia coli PA15	strain=PA15	Scaffold	enterobacteria	Bacteria	Pseudomonadati	Pseudomonadota	Gammaproteobacteria	Enterobacterales	Enterobacteriaceae	Escherichia	Escherichia coli	NA	11	NA	NA	NA
GCF_000267845.2	NZ_JH708600.1	WP_020219138.1	WP_000383109.1	562	DruE3	DruE3_00003	16740	23054	+	Escherichia coli PA14	strain=PA14	Scaffold	enterobacteria	Bacteria	Pseudomonadati	Pseudomonadota	Gammaproteobacteria	Enterobacterales	Enterobacteriaceae	Escherichia	Escherichia coli	NA	11	NA	NA	NA
GCF_000267845.2	NZ_JH708600.1	WP_133301053.1	WP_000960581.1	562	DruH3	DruH3_00004	13381	16740	+	Escherichia coli PA14	strain=PA14	Scaffold	enterobacteria	Bacteria	Pseudomonadati	Pseudomonadota	Gammaproteobacteria	Enterobacterales	Enterobacteriaceae	Escherichia	Escherichia coli	NA	11	NA	NA	NA
GCF_000267885.2	NZ_JH709102.1	WP_020219138.1	WP_000383115.1	562	DruE3	DruE3_00003	16740	23054	+	Escherichia coli PA9	strain=PA9	Scaffold	enterobacteria	Bacteria	Pseudomonadati	Pseudomonadota	Gammaproteobacteria	Enterobacterales	Enterobacteriaceae	Escherichia	Escherichia coli	NA	11	NA	NA	NA
GCF_000267885.2	NZ_JH709102.1	WP_133301053.1	WP_000960581.1	562	DruH3	DruH3_00004	13381	16740	+	Escherichia coli PA9	strain=PA9	Scaffold	enterobacteria	Bacteria	Pseudomonadati	Pseudomonadota	Gammaproteobacteria	Enterobacterales	Enterobacteriaceae	Escherichia	Escherichia coli	NA	11	NA	NA	NA
GCF_000267905.2	NZ_JH709975.1	WP_020219138.1	WP_000383109.1	562	DruE3	DruE3_00003	16740	23054	+	Escherichia coli PA5	strain=PA5	Scaffold	enterobacteria	Bacteria	Pseudomonadati	Pseudomonadota	Gammaproteobacteria	Enterobacterales	Enterobacteriaceae	Escherichia	Escherichia coli	NA	11	NA	NA	NA
GCF_000267905.2	NZ_JH709975.1	WP_133301053.1	WP_000960584.1	562	DruH3	DruH3_00004	13381	16740	+	Escherichia coli PA5	strain=PA5	Scaffold	enterobacteria	Bacteria	Pseudomonadati	Pseudomonadota	Gammaproteobacteria	Enterobacterales	Enterobacteriaceae	Escherichia	Escherichia coli	NA	11	NA	NA	NA
GCF_000267925.2	NZ_JH711390.1	WP_020219138.1	WP_000383117.1	562	DruE3	DruE3_00003	33271	39585	+	Escherichia coli PA3	strain=PA3	Scaffold	enterobacteria	Bacteria	Pseudomonadati	Pseudomonadota	Gammaproteobacteria	Enterobacterales	Enterobacteriaceae	Escherichia	Escherichia coli	NA	11	NA	NA	NA
GCF_000267925.2	NZ_JH711390.1	WP_133301053.1	WP_000960581.1	562	DruH3	DruH3_00004	29912	33271	+	Escherichia coli PA3	strain=PA3	Scaffold	enterobacteria	Bacteria	Pseudomonadati	Pseudomonadota	Gammaproteobacteria	Enterobacterales	Enterobacteriaceae	Escherichia	Escherichia coli	NA	11	NA	NA	NA
GCF_000267945.2	NZ_JH710997.1	WP_020219138.1	WP_000383109.1	562	DruE3	DruE3_00003	16736	23050	+	Escherichia coli 93-001	strain=93-001	Scaffold	enterobacteria	Bacteria	Pseudomonadati	Pseudomonadota	Gammaproteobacteria	Enterobacterales	Enterobacteriaceae	Escherichia	Escherichia coli	NA	11	NA	NA	NA
GCF_000267945.2	NZ_JH710997.1	WP_133301053.1	WP_000960581.1	562	DruH3	DruH3_00004	13377	16736	+	Escherichia coli 93-001	strain=93-001	Scaffold	enterobacteria	Bacteria	Pseudomonadati	Pseudomonadota	Gammaproteobacteria	Enterobacterales	Enterobacteriaceae	Escherichia	Escherichia coli	NA	11	NA	NA	NA
GCF_000268285.2	NZ_AHJU02000014.1	WP_016733900.1	WP_016733900.1	396	DruH3	DruH3_00002	262183	265605	+	Rhizobium phaseoli Ch24-10	strain=Ch24-10	Scaffold	a-proteobacteria	Bacteria	Pseudomonadati	Pseudomonadota	Alphaproteobacteria	Hyphomicrobiales	Rhizobiaceae	Rhizobium	Rhizobium phaseoli	Y	14	NA	NA	GEI
GCF_000268285.2	NZ_AHJU02000014.1	WP_016733901.1	WP_016733901.1	396	DruE3	DruE3_00003	265602	271712	+	Rhizobium phaseoli Ch24-10	strain=Ch24-10	Scaffold	a-proteobacteria	Bacteria	Pseudomonadati	Pseudomonadota	Alphaproteobacteria	Hyphomicrobiales	Rhizobiaceae	Rhizobium	Rhizobium phaseoli	Y	14	NA	NA	GEI
GCF_000279285.1	NZ_ALED01000027.1	WP_002024145.1	WP_002024145.1	666	DruE3	DruE3_00003	68538	74852	-	Vibrio cholerae HE-45	strain=HE45	Contig	g-proteobacteria	Bacteria	Pseudomonadati	Pseudomonadota	Gammaproteobacteria	Vibrionales	Vibrionaceae	Vibrio	Vibrio cholerae	Y	1	NA	NA	GEI
GCF_000279285.1	NZ_ALED01000027.1	WP_002024147.1	WP_002024147.1	666	DruH3	DruH3_00012	74849	78157	-	Vibrio cholerae HE-45	strain=HE45	Contig	g-proteobacteria	Bacteria	Pseudomonadati	Pseudomonadota	Gammaproteobacteria	Vibrionales	Vibrionaceae	Vibrio	Vibrio cholerae	Y	1	NA	NA	GEI
GCF_000280495.2	NZ_CP018016.1	WP_035886636.1	WP_007372944.1	283686	DruE3	DruE3_00003	4940017	4946328	-	Kosakonia radicincitans DSM 16656	strain=DSM 16656	Complete Genome	enterobacteria	Bacteria	Pseudomonadati	Pseudomonadota	Gammaproteobacteria	Enterobacterales	Enterobacteriaceae	Kosakonia	Kosakonia radicincitans	NA	2	NA	NA	NA
GCF_000280495.2	NZ_CP018016.1	WP_035886638.1	WP_081120859.1	283686	DruH3	DruH3_00012	4946331	4949627	-	Kosakonia radicincitans DSM 16656	strain=DSM 16656	Complete Genome	enterobacteria	Bacteria	Pseudomonadati	Pseudomonadota	Gammaproteobacteria	Enterobacterales	Enterobacteriaceae	Kosakonia	Kosakonia radicincitans	NA	2	NA	NA	NA
GCF_000283235.1	NZ_AJTV01000011.1	WP_016919216.1	WP_016919216.1	134	DruE3	DruE3_00003	86648	92764	-	Methylocystis parvus OBBP	strain=OBBP	Contig	a-proteobacteria	Bacteria	Pseudomonadati	Pseudomonadota	Alphaproteobacteria	Hyphomicrobiales	Methylocystaceae	Methylocystis	Methylocystis parvus	NA	14	NA	NA	NA
GCF_000283235.1	NZ_AJTV01000011.1	WP_154420417.1	WP_154420417.1	134	DruH3	DruH3_00002	92772	96239	-	Methylocystis parvus OBBP	strain=OBBP	Contig	a-proteobacteria	Bacteria	Pseudomonadati	Pseudomonadota	Alphaproteobacteria	Hyphomicrobiales	Methylocystaceae	Methylocystis	Methylocystis parvus	NA	14	NA	NA	NA
GCF_000287055.2	NZ_AJYQ02000114.1	WP_017041008.1	WP_017041008.1	723171	DruE3	DruE3_00003	25841	32104	+	Vibrio genomosp. F10 str. ZF-129	strain=ZF-129	Scaffold	g-proteobacteria	Bacteria	Pseudomonadati	Pseudomonadota	Gammaproteobacteria	Vibrionales	Vibrionaceae	Vibrio	Vibrio genomosp. F10	Y	3	0.819	NA	GEI
GCF_000287055.2	NZ_AJYQ02000114.1	WP_206744004.1	WP_206743928.1	723171	DruH3	DruH3_00012	22442	25831	+	Vibrio genomosp. F10 str. ZF-129	strain=ZF-129	Scaffold	g-proteobacteria	Bacteria	Pseudomonadati	Pseudomonadota	Gammaproteobacteria	Vibrionales	Vibrionaceae	Vibrio	Vibrio genomosp. F10	Y	3	0.819	NA	GEI
GCF_000287195.2	NZ_AJYN02000120.1	WP_017041008.1	WP_017034443.1	723171	DruE3	DruE3_00003	21153	27416	+	Vibrio genomosp. F10 str. 9ZB36	strain=9ZB36	Scaffold	g-proteobacteria	Bacteria	Pseudomonadati	Pseudomonadota	Gammaproteobacteria	Vibrionales	Vibrionaceae	Vibrio	Vibrio genomosp. F10	NA	3	NA	NA	NA
GCF_000287195.2	NZ_AJYN02000120.1	WP_206744004.1	WP_206744004.1	723171	DruH3	DruH3_00012	17754	21143	+	Vibrio genomosp. F10 str. 9ZB36	strain=9ZB36	Scaffold	g-proteobacteria	Bacteria	Pseudomonadati	Pseudomonadota	Gammaproteobacteria	Vibrionales	Vibrionaceae	Vibrio	Vibrio genomosp. F10	NA	3	NA	NA	NA
GCF_000291745.1	NZ_DF126593.1	WP_065278767.1	WP_003160970.1	287	DruE3	DruE3_00003	5055388	5061603	+	Pseudomonas aeruginosa NCMG1179	strain=NCGM1179	Scaffold	g-proteobacteria	Bacteria	Pseudomonadati	Pseudomonadota	Gammaproteobacteria	Pseudomonadales	Pseudomonadaceae	Pseudomonas	Pseudomonas aeruginosa	NA	9	NA	NA	NA
GCF_000291745.1	NZ_DF126593.1	WP_230091298.1	WP_206425296.1	287	DruH3	DruH3_00011	5052053	5055382	+	Pseudomonas aeruginosa NCMG1179	strain=NCGM1179	Scaffold	g-proteobacteria	Bacteria	Pseudomonadati	Pseudomonadota	Gammaproteobacteria	Pseudomonadales	Pseudomonadaceae	Pseudomonas	Pseudomonas aeruginosa	NA	9	NA	NA	NA
GCF_000300175.1	NC_018679.1	WP_163109781.1	WP_014978953.1	28108	DruE3	DruE3_00003	1769258	1775560	+	Alteromonas macleodii str. 'Balearic Sea AD45'	strain=Balearic Sea AD45	Complete Genome	g-proteobacteria	Bacteria	Pseudomonadati	Pseudomonadota	Gammaproteobacteria	Alteromonadales	Alteromonadaceae	Alteromonas	Alteromonas macleodii	NA	4	NA	NA	NA
GCF_000300175.1	NC_018679.1	WP_163109783.1	WP_014978952.1	28108	DruH3	DruH3_00012	1765863	1769261	+	Alteromonas macleodii str. 'Balearic Sea AD45'	strain=Balearic Sea AD45	Complete Genome	g-proteobacteria	Bacteria	Pseudomonadati	Pseudomonadota	Gammaproteobacteria	Alteromonadales	Alteromonadaceae	Alteromonas	Alteromonas macleodii	NA	4	NA	NA	NA
GCF_000300675.1	NZ_JH930419.1	WP_004178409.1	WP_004178409.1	573	DruH3	DruH3_00012	369673	372960	-	Klebsiella pneumoniae subsp. pneumoniae WGLW2	strain=WGLW2	Scaffold	enterobacteria	Bacteria	Pseudomonadati	Pseudomonadota	Gammaproteobacteria	Enterobacterales	Enterobacteriaceae	Klebsiella	Klebsiella pneumoniae	NA	2	NA	NA	NA
GCF_000300675.1	NZ_JH930419.1	WP_200119417.1	WP_004178408.1	573	DruE3	DruE3_00003	363340	369660	-	Klebsiella pneumoniae subsp. pneumoniae WGLW2	strain=WGLW2	Scaffold	enterobacteria	Bacteria	Pseudomonadati	Pseudomonadota	Gammaproteobacteria	Enterobacterales	Enterobacteriaceae	Klebsiella	Klebsiella pneumoniae	NA	2	NA	NA	NA
GCF_000300815.1	NZ_AMRX01000007.1	WP_017446217.1	WP_017446217.1	1234606	DruH3	DruH3_00012	339579	342839	-	Gayadomonas joobiniege G7	strain=G7	Contig	g-proteobacteria	Bacteria	Pseudomonadati	Pseudomonadota	Gammaproteobacteria	Alteromonadales	Alteromonadaceae	Gayadomonas	Gayadomonas joobiniege	Y	1	NA	NA	NA
GCF_000300815.1	NZ_AMRX01000007.1	WP_026052727.1	WP_026052727.1	1234606	DruE3	DruE3_00003	333311	339577	-	Gayadomonas joobiniege G7	strain=G7	Contig	g-proteobacteria	Bacteria	Pseudomonadati	Pseudomonadota	Gammaproteobacteria	Alteromonadales	Alteromonadaceae	Gayadomonas	Gayadomonas joobiniege	Y	1	NA	NA	NA
GCF_000302735.1	NZ_AMTQ01000008.1	WP_020219138.1	WP_000383109.1	562	DruE3	DruE3_00003	371975	378289	+	Escherichia coli PA7	strain=PA7	Contig	enterobacteria	Bacteria	Pseudomonadati	Pseudomonadota	Gammaproteobacteria	Enterobacterales	Enterobacteriaceae	Escherichia	Escherichia coli	NA	11	NA	NA	NA
GCF_000302735.1	NZ_AMTQ01000008.1	WP_133301053.1	WP_000960581.1	562	DruH3	DruH3_00004	368616	371975	+	Escherichia coli PA7	strain=PA7	Contig	enterobacteria	Bacteria	Pseudomonadati	Pseudomonadota	Gammaproteobacteria	Enterobacterales	Enterobacteriaceae	Escherichia	Escherichia coli	NA	11	NA	NA	NA
GCF_000303235.2	NZ_JH943332.1	WP_020219138.1	WP_000383109.1	562	DruE3	DruE3_00003	16744	23058	+	Escherichia coli 0.1304	strain=0.1304	Scaffold	enterobacteria	Bacteria	Pseudomonadati	Pseudomonadota	Gammaproteobacteria	Enterobacterales	Enterobacteriaceae	Escherichia	Escherichia coli	NA	11	NA	NA	NA
GCF_000303235.2	NZ_JH943332.1	WP_133301053.1	WP_000960581.1	562	DruH3	DruH3_00004	13385	16744	+	Escherichia coli 0.1304	strain=0.1304	Scaffold	enterobacteria	Bacteria	Pseudomonadati	Pseudomonadota	Gammaproteobacteria	Enterobacterales	Enterobacteriaceae	Escherichia	Escherichia coli	NA	11	NA	NA	NA
GCF_000303275.2	NZ_JH943936.1	WP_020219138.1	WP_000383109.1	562	DruE3	DruE3_00003	16749	23063	+	Escherichia coli FRIK523	strain=FRIK523	Scaffold	enterobacteria	Bacteria	Pseudomonadati	Pseudomonadota	Gammaproteobacteria	Enterobacterales	Enterobacteriaceae	Escherichia	Escherichia coli	NA	11	NA	NA	NA
GCF_000303275.2	NZ_JH943936.1	WP_133301053.1	WP_000960581.1	562	DruH3	DruH3_00004	13390	16749	+	Escherichia coli FRIK523	strain=FRIK523	Scaffold	enterobacteria	Bacteria	Pseudomonadati	Pseudomonadota	Gammaproteobacteria	Enterobacterales	Enterobacteriaceae	Escherichia	Escherichia coli	NA	11	NA	NA	NA
GCF_000303295.2	NZ_JH946265.1	WP_020219138.1	WP_000383109.1	562	DruE3	DruE3_00003	16732	23046	+	Escherichia coli NE098	strain=NE098	Scaffold	enterobacteria	Bacteria	Pseudomonadati	Pseudomonadota	Gammaproteobacteria	Enterobacterales	Enterobacteriaceae	Escherichia	Escherichia coli	NA	11	NA	NA	NA
GCF_000303295.2	NZ_JH946265.1	WP_133301053.1	WP_000960581.1	562	DruH3	DruH3_00004	13373	16732	+	Escherichia coli NE098	strain=NE098	Scaffold	enterobacteria	Bacteria	Pseudomonadati	Pseudomonadota	Gammaproteobacteria	Enterobacterales	Enterobacteriaceae	Escherichia	Escherichia coli	NA	11	NA	NA	NA
GCF_000303315.2	NZ_JH945214.1	WP_020219138.1	WP_000383115.1	562	DruE3	DruE3_00003	16738	23052	+	Escherichia coli EC1870	strain=EC1870	Scaffold	enterobacteria	Bacteria	Pseudomonadati	Pseudomonadota	Gammaproteobacteria	Enterobacterales	Enterobacteriaceae	Escherichia	Escherichia coli	NA	11	NA	NA	NA
GCF_000303315.2	NZ_JH945214.1	WP_133301053.1	WP_000960581.1	562	DruH3	DruH3_00004	13379	16738	+	Escherichia coli EC1870	strain=EC1870	Scaffold	enterobacteria	Bacteria	Pseudomonadati	Pseudomonadota	Gammaproteobacteria	Enterobacterales	Enterobacteriaceae	Escherichia	Escherichia coli	NA	11	NA	NA	NA
GCF_000303335.2	NZ_JH946714.1	WP_020219138.1	WP_000383115.1	562	DruE3	DruE3_00003	16744	23058	+	Escherichia coli EC1869	strain=EC1869	Scaffold	enterobacteria	Bacteria	Pseudomonadati	Pseudomonadota	Gammaproteobacteria	Enterobacterales	Enterobacteriaceae	Escherichia	Escherichia coli	NA	11	NA	NA	NA
GCF_000303335.2	NZ_JH946714.1	WP_133301053.1	WP_000960581.1	562	DruH3	DruH3_00004	13385	16744	+	Escherichia coli EC1869	strain=EC1869	Scaffold	enterobacteria	Bacteria	Pseudomonadati	Pseudomonadota	Gammaproteobacteria	Enterobacterales	Enterobacteriaceae	Escherichia	Escherichia coli	NA	11	NA	NA	NA
GCF_000303355.2	NZ_JH944350.1	WP_020219138.1	WP_000383116.1	562	DruE3	DruE3_00003	16742	23056	+	Escherichia coli EC1868	strain=EC1868	Scaffold	enterobacteria	Bacteria	Pseudomonadati	Pseudomonadota	Gammaproteobacteria	Enterobacterales	Enterobacteriaceae	Escherichia	Escherichia coli	NA	11	NA	NA	NA
GCF_000303355.2	NZ_JH944350.1	WP_133301053.1	WP_000960581.1	562	DruH3	DruH3_00004	13383	16742	+	Escherichia coli EC1868	strain=EC1868	Scaffold	enterobacteria	Bacteria	Pseudomonadati	Pseudomonadota	Gammaproteobacteria	Enterobacterales	Enterobacteriaceae	Escherichia	Escherichia coli	NA	11	NA	NA	NA
GCF_000303375.2	NZ_JH944315.1	WP_020219138.1	WP_000383115.1	562	DruE3	DruE3_00003	16742	23056	+	Escherichia coli EC1866	strain=EC1866	Scaffold	enterobacteria	Bacteria	Pseudomonadati	Pseudomonadota	Gammaproteobacteria	Enterobacterales	Enterobacteriaceae	Escherichia	Escherichia coli	NA	11	NA	NA	NA
GCF_000303375.2	NZ_JH944315.1	WP_133301053.1	WP_000960581.1	562	DruH3	DruH3_00004	13383	16742	+	Escherichia coli EC1866	strain=EC1866	Scaffold	enterobacteria	Bacteria	Pseudomonadati	Pseudomonadota	Gammaproteobacteria	Enterobacterales	Enterobacteriaceae	Escherichia	Escherichia coli	NA	11	NA	NA	NA
GCF_000303415.2	NZ_JH945870.1	WP_020219138.1	WP_000383115.1	562	DruE3	DruE3_00003	16738	23052	+	Escherichia coli EC1864	strain=EC1864	Scaffold	enterobacteria	Bacteria	Pseudomonadati	Pseudomonadota	Gammaproteobacteria	Enterobacterales	Enterobacteriaceae	Escherichia	Escherichia coli	NA	11	NA	NA	NA
GCF_000303415.2	NZ_JH945870.1	WP_133301053.1	WP_000960581.1	562	DruH3	DruH3_00004	13379	16738	+	Escherichia coli EC1864	strain=EC1864	Scaffold	enterobacteria	Bacteria	Pseudomonadati	Pseudomonadota	Gammaproteobacteria	Enterobacterales	Enterobacteriaceae	Escherichia	Escherichia coli	NA	11	NA	NA	NA
GCF_000303435.2	NZ_JH952466.1	WP_020219138.1	WP_000383117.1	562	DruE3	DruE3_00003	30554	36868	+	Escherichia coli EC1862	strain=EC1862	Scaffold	enterobacteria	Bacteria	Pseudomonadati	Pseudomonadota	Gammaproteobacteria	Enterobacterales	Enterobacteriaceae	Escherichia	Escherichia coli	NA	11	NA	NA	NA
GCF_000303435.2	NZ_JH952466.1	WP_133301053.1	WP_000960581.1	562	DruH3	DruH3_00004	27195	30554	+	Escherichia coli EC1862	strain=EC1862	Scaffold	enterobacteria	Bacteria	Pseudomonadati	Pseudomonadota	Gammaproteobacteria	Enterobacterales	Enterobacteriaceae	Escherichia	Escherichia coli	NA	11	NA	NA	NA
GCF_000303455.2	NZ_JH952880.1	WP_020219138.1	WP_000383117.1	562	DruE3	DruE3_00003	119472	125786	+	Escherichia coli EC1856	strain=EC1856	Scaffold	enterobacteria	Bacteria	Pseudomonadati	Pseudomonadota	Gammaproteobacteria	Enterobacterales	Enterobacteriaceae	Escherichia	Escherichia coli	NA	11	NA	NA	NA
GCF_000303455.2	NZ_JH952880.1	WP_133301053.1	WP_000960581.1	562	DruH3	DruH3_00004	116113	119472	+	Escherichia coli EC1856	strain=EC1856	Scaffold	enterobacteria	Bacteria	Pseudomonadati	Pseudomonadota	Gammaproteobacteria	Enterobacterales	Enterobacteriaceae	Escherichia	Escherichia coli	NA	11	NA	NA	NA
GCF_000303475.2	NZ_JH952886.1	WP_020219138.1	WP_000383117.1	562	DruE3	DruE3_00003	33190	39504	+	Escherichia coli EC1850	strain=EC1850	Scaffold	enterobacteria	Bacteria	Pseudomonadati	Pseudomonadota	Gammaproteobacteria	Enterobacterales	Enterobacteriaceae	Escherichia	Escherichia coli	NA	11	NA	NA	NA
GCF_000303475.2	NZ_JH952886.1	WP_133301053.1	WP_000960581.1	562	DruH3	DruH3_00004	29831	33190	+	Escherichia coli EC1850	strain=EC1850	Scaffold	enterobacteria	Bacteria	Pseudomonadati	Pseudomonadota	Gammaproteobacteria	Enterobacterales	Enterobacteriaceae	Escherichia	Escherichia coli	NA	11	NA	NA	NA
GCF_000303495.2	NZ_JH953696.1	WP_020219138.1	WP_000383117.1	562	DruE3	DruE3_00003	33316	39630	+	Escherichia coli EC1849	strain=EC1849	Scaffold	enterobacteria	Bacteria	Pseudomonadati	Pseudomonadota	Gammaproteobacteria	Enterobacterales	Enterobacteriaceae	Escherichia	Escherichia coli	NA	11	NA	NA	NA
GCF_000303495.2	NZ_JH953696.1	WP_133301053.1	WP_000960581.1	562	DruH3	DruH3_00004	29957	33316	+	Escherichia coli EC1849	strain=EC1849	Scaffold	enterobacteria	Bacteria	Pseudomonadati	Pseudomonadota	Gammaproteobacteria	Enterobacterales	Enterobacteriaceae	Escherichia	Escherichia coli	NA	11	NA	NA	NA
GCF_000303515.2	NZ_JH955442.1	WP_020219138.1	WP_000383117.1	562	DruE3	DruE3_00003	82597	88911	+	Escherichia coli EC1848	strain=EC1848	Scaffold	enterobacteria	Bacteria	Pseudomonadati	Pseudomonadota	Gammaproteobacteria	Enterobacterales	Enterobacteriaceae	Escherichia	Escherichia coli	NA	11	NA	NA	NA
GCF_000303515.2	NZ_JH955442.1	WP_133301053.1	WP_000960581.1	562	DruH3	DruH3_00004	79238	82597	+	Escherichia coli EC1848	strain=EC1848	Scaffold	enterobacteria	Bacteria	Pseudomonadati	Pseudomonadota	Gammaproteobacteria	Enterobacterales	Enterobacteriaceae	Escherichia	Escherichia coli	NA	11	NA	NA	NA
GCF_000303535.2	NZ_JH963080.1	WP_020219138.1	WP_000383117.1	562	DruE3	DruE3_00003	33264	39578	+	Escherichia coli EC1847	strain=EC1847	Scaffold	enterobacteria	Bacteria	Pseudomonadati	Pseudomonadota	Gammaproteobacteria	Enterobacterales	Enterobacteriaceae	Escherichia	Escherichia coli	NA	11	NA	NA	NA
GCF_000303535.2	NZ_JH963080.1	WP_133301053.1	WP_000960581.1	562	DruH3	DruH3_00004	29905	33264	+	Escherichia coli EC1847	strain=EC1847	Scaffold	enterobacteria	Bacteria	Pseudomonadati	Pseudomonadota	Gammaproteobacteria	Enterobacterales	Enterobacteriaceae	Escherichia	Escherichia coli	NA	11	NA	NA	NA
GCF_000303555.2	NZ_JH956315.1	WP_020219138.1	WP_000383117.1	562	DruE3	DruE3_00003	33274	39588	+	Escherichia coli EC1846	strain=EC1846	Scaffold	enterobacteria	Bacteria	Pseudomonadati	Pseudomonadota	Gammaproteobacteria	Enterobacterales	Enterobacteriaceae	Escherichia	Escherichia coli	NA	11	NA	NA	NA
GCF_000303555.2	NZ_JH956315.1	WP_133301053.1	WP_000960581.1	562	DruH3	DruH3_00004	29915	33274	+	Escherichia coli EC1846	strain=EC1846	Scaffold	enterobacteria	Bacteria	Pseudomonadati	Pseudomonadota	Gammaproteobacteria	Enterobacterales	Enterobacteriaceae	Escherichia	Escherichia coli	NA	11	NA	NA	NA
GCF_000303575.2	NZ_JH963529.1	WP_020219138.1	WP_000383115.1	562	DruE3	DruE3_00003	16737	23051	+	Escherichia coli EC1737	strain=EC1737	Scaffold	enterobacteria	Bacteria	Pseudomonadati	Pseudomonadota	Gammaproteobacteria	Enterobacterales	Enterobacteriaceae	Escherichia	Escherichia coli	NA	11	NA	NA	NA
GCF_000303575.2	NZ_JH963529.1	WP_133301053.1	WP_000960581.1	562	DruH3	DruH3_00004	13378	16737	+	Escherichia coli EC1737	strain=EC1737	Scaffold	enterobacteria	Bacteria	Pseudomonadati	Pseudomonadota	Gammaproteobacteria	Enterobacterales	Enterobacteriaceae	Escherichia	Escherichia coli	NA	11	NA	NA	NA
GCF_000303595.2	NZ_JH965238.1	WP_020219138.1	WP_000383115.1	562	DruE3	DruE3_00003	16739	23053	+	Escherichia coli EC1736	strain=EC1736	Scaffold	enterobacteria	Bacteria	Pseudomonadati	Pseudomonadota	Gammaproteobacteria	Enterobacterales	Enterobacteriaceae	Escherichia	Escherichia coli	NA	11	NA	NA	NA
GCF_000303595.2	NZ_JH965238.1	WP_133301053.1	WP_000960581.1	562	DruH3	DruH3_00004	13380	16739	+	Escherichia coli EC1736	strain=EC1736	Scaffold	enterobacteria	Bacteria	Pseudomonadati	Pseudomonadota	Gammaproteobacteria	Enterobacterales	Enterobacteriaceae	Escherichia	Escherichia coli	NA	11	NA	NA	NA
GCF_000303615.2	NZ_JH958312.1	WP_020219138.1	WP_000383115.1	562	DruE3	DruE3_00003	16737	23051	+	Escherichia coli EC1735	strain=EC1735	Scaffold	enterobacteria	Bacteria	Pseudomonadati	Pseudomonadota	Gammaproteobacteria	Enterobacterales	Enterobacteriaceae	Escherichia	Escherichia coli	NA	11	NA	NA	NA
GCF_000303615.2	NZ_JH958312.1	WP_133301053.1	WP_000960581.1	562	DruH3	DruH3_00004	13378	16737	+	Escherichia coli EC1735	strain=EC1735	Scaffold	enterobacteria	Bacteria	Pseudomonadati	Pseudomonadota	Gammaproteobacteria	Enterobacterales	Enterobacteriaceae	Escherichia	Escherichia coli	NA	11	NA	NA	NA
GCF_000303675.2	NZ_JH966118.1	WP_020219138.1	WP_000383109.1	562	DruE3	DruE3_00003	3687	10001	+	Escherichia coli PA38	strain=PA38	Scaffold	enterobacteria	Bacteria	Pseudomonadati	Pseudomonadota	Gammaproteobacteria	Enterobacterales	Enterobacteriaceae	Escherichia	Escherichia coli	NA	11	NA	NA	NA
GCF_000303675.2	NZ_JH966118.1	WP_133301053.1	WP_000960581.1	562	DruH3	DruH3_00004	328	3687	+	Escherichia coli PA38	strain=PA38	Scaffold	enterobacteria	Bacteria	Pseudomonadati	Pseudomonadota	Gammaproteobacteria	Enterobacterales	Enterobacteriaceae	Escherichia	Escherichia coli	NA	11	NA	NA	NA
GCF_000303695.2	NZ_JH963946.1	WP_020219138.1	WP_000383115.1	562	DruE3	DruE3_00003	16743	23057	+	Escherichia coli PA34	strain=PA34	Scaffold	enterobacteria	Bacteria	Pseudomonadati	Pseudomonadota	Gammaproteobacteria	Enterobacterales	Enterobacteriaceae	Escherichia	Escherichia coli	NA	11	NA	NA	NA
GCF_000303695.2	NZ_JH963946.1	WP_133301053.1	WP_000960581.1	562	DruH3	DruH3_00004	13384	16743	+	Escherichia coli PA34	strain=PA34	Scaffold	enterobacteria	Bacteria	Pseudomonadati	Pseudomonadota	Gammaproteobacteria	Enterobacterales	Enterobacteriaceae	Escherichia	Escherichia coli	NA	11	NA	NA	NA
GCF_000303715.2	NZ_JH964536.1	WP_020219138.1	WP_000383109.1	562	DruE3	DruE3_00003	335376	341690	+	Escherichia coli FDA506	strain=FDA506	Scaffold	enterobacteria	Bacteria	Pseudomonadati	Pseudomonadota	Gammaproteobacteria	Enterobacterales	Enterobacteriaceae	Escherichia	Escherichia coli	NA	11	NA	NA	NA
GCF_000303715.2	NZ_JH964536.1	WP_133301053.1	WP_000960581.1	562	DruH3	DruH3_00004	332017	335376	+	Escherichia coli FDA506	strain=FDA506	Scaffold	enterobacteria	Bacteria	Pseudomonadati	Pseudomonadota	Gammaproteobacteria	Enterobacterales	Enterobacteriaceae	Escherichia	Escherichia coli	NA	11	NA	NA	NA
GCF_000303735.2	NZ_JH963945.1	WP_020219138.1	WP_000383109.1	562	DruE3	DruE3_00003	16746	23060	+	Escherichia coli FDA507	strain=FDA507	Scaffold	enterobacteria	Bacteria	Pseudomonadati	Pseudomonadota	Gammaproteobacteria	Enterobacterales	Enterobacteriaceae	Escherichia	Escherichia coli	NA	11	NA	NA	NA
GCF_000303735.2	NZ_JH963945.1	WP_133301053.1	WP_000960581.1	562	DruH3	DruH3_00004	13387	16746	+	Escherichia coli FDA507	strain=FDA507	Scaffold	enterobacteria	Bacteria	Pseudomonadati	Pseudomonadota	Gammaproteobacteria	Enterobacterales	Enterobacteriaceae	Escherichia	Escherichia coli	NA	11	NA	NA	NA
GCF_000303755.2	NZ_JH961871.1	WP_020219138.1	WP_000383109.1	562	DruE3	DruE3_00003	16748	23062	+	Escherichia coli FDA504	strain=FDA504	Scaffold	enterobacteria	Bacteria	Pseudomonadati	Pseudomonadota	Gammaproteobacteria	Enterobacterales	Enterobacteriaceae	Escherichia	Escherichia coli	NA	11	NA	NA	NA
GCF_000303755.2	NZ_JH961871.1	WP_133301053.1	WP_000960581.1	562	DruH3	DruH3_00004	13389	16748	+	Escherichia coli FDA504	strain=FDA504	Scaffold	enterobacteria	Bacteria	Pseudomonadati	Pseudomonadota	Gammaproteobacteria	Enterobacterales	Enterobacteriaceae	Escherichia	Escherichia coli	NA	11	NA	NA	NA
GCF_000303795.2	NZ_JH961362.1	WP_020219138.1	WP_000383109.1	562	DruE3	DruE3_00003	16744	23058	+	Escherichia coli FRIK1997	strain=FRIK1997	Scaffold	enterobacteria	Bacteria	Pseudomonadati	Pseudomonadota	Gammaproteobacteria	Enterobacterales	Enterobacteriaceae	Escherichia	Escherichia coli	NA	11	NA	NA	NA
GCF_000303795.2	NZ_JH961362.1	WP_133301053.1	WP_000960581.1	562	DruH3	DruH3_00004	13385	16744	+	Escherichia coli FRIK1997	strain=FRIK1997	Scaffold	enterobacteria	Bacteria	Pseudomonadati	Pseudomonadota	Gammaproteobacteria	Enterobacterales	Enterobacteriaceae	Escherichia	Escherichia coli	NA	11	NA	NA	NA
GCF_000303835.2	NZ_JH960043.1	WP_020219138.1	WP_000383109.1	562	DruE3	DruE3_00003	16743	23057	+	Escherichia coli NE037	strain=NE037	Scaffold	enterobacteria	Bacteria	Pseudomonadati	Pseudomonadota	Gammaproteobacteria	Enterobacterales	Enterobacteriaceae	Escherichia	Escherichia coli	NA	11	NA	NA	NA
GCF_000303835.2	NZ_JH960043.1	WP_133301053.1	WP_000960581.1	562	DruH3	DruH3_00004	13384	16743	+	Escherichia coli NE037	strain=NE037	Scaffold	enterobacteria	Bacteria	Pseudomonadati	Pseudomonadota	Gammaproteobacteria	Enterobacterales	Enterobacteriaceae	Escherichia	Escherichia coli	NA	11	NA	NA	NA
GCF_000303875.2	NZ_JH960549.1	WP_020219138.1	WP_000383109.1	562	DruE3	DruE3_00003	16743	23057	+	Escherichia coli PA4	strain=PA4	Scaffold	enterobacteria	Bacteria	Pseudomonadati	Pseudomonadota	Gammaproteobacteria	Enterobacterales	Enterobacteriaceae	Escherichia	Escherichia coli	NA	11	NA	NA	NA
GCF_000303875.2	NZ_JH960549.1	WP_133301053.1	WP_000960581.1	562	DruH3	DruH3_00004	13384	16743	+	Escherichia coli PA4	strain=PA4	Scaffold	enterobacteria	Bacteria	Pseudomonadati	Pseudomonadota	Gammaproteobacteria	Enterobacterales	Enterobacteriaceae	Escherichia	Escherichia coli	NA	11	NA	NA	NA
GCF_000303895.2	NZ_JH959990.1	WP_020219138.1	WP_000383109.1	562	DruE3	DruE3_00003	16746	23060	+	Escherichia coli PA23	strain=PA23	Scaffold	enterobacteria	Bacteria	Pseudomonadati	Pseudomonadota	Gammaproteobacteria	Enterobacterales	Enterobacteriaceae	Escherichia	Escherichia coli	NA	11	NA	NA	NA
GCF_000303895.2	NZ_JH959990.1	WP_133301053.1	WP_000960581.1	562	DruH3	DruH3_00004	13387	16746	+	Escherichia coli PA23	strain=PA23	Scaffold	enterobacteria	Bacteria	Pseudomonadati	Pseudomonadota	Gammaproteobacteria	Enterobacterales	Enterobacteriaceae	Escherichia	Escherichia coli	NA	11	NA	NA	NA
GCF_000303915.2	NZ_JH959133.1	WP_020219138.1	WP_000383109.1	562	DruE3	DruE3_00003	16748	23062	+	Escherichia coli PA49	strain=PA49	Scaffold	enterobacteria	Bacteria	Pseudomonadati	Pseudomonadota	Gammaproteobacteria	Enterobacterales	Enterobacteriaceae	Escherichia	Escherichia coli	NA	11	NA	NA	NA
GCF_000303915.2	NZ_JH959133.1	WP_133301053.1	WP_000960581.1	562	DruH3	DruH3_00004	13389	16748	+	Escherichia coli PA49	strain=PA49	Scaffold	enterobacteria	Bacteria	Pseudomonadati	Pseudomonadota	Gammaproteobacteria	Enterobacterales	Enterobacteriaceae	Escherichia	Escherichia coli	NA	11	NA	NA	NA
GCF_000303935.2	NZ_JH958691.1	WP_020219138.1	WP_000383109.1	562	DruE3	DruE3_00003	16746	23060	+	Escherichia coli PA45	strain=PA45	Scaffold	enterobacteria	Bacteria	Pseudomonadati	Pseudomonadota	Gammaproteobacteria	Enterobacterales	Enterobacteriaceae	Escherichia	Escherichia coli	NA	11	NA	NA	NA
GCF_000303935.2	NZ_JH958691.1	WP_133301053.1	WP_000960581.1	562	DruH3	DruH3_00004	13387	16746	+	Escherichia coli PA45	strain=PA45	Scaffold	enterobacteria	Bacteria	Pseudomonadati	Pseudomonadota	Gammaproteobacteria	Enterobacterales	Enterobacteriaceae	Escherichia	Escherichia coli	NA	11	NA	NA	NA
GCF_000303955.2	NZ_JH957216.1	WP_020219138.1	WP_000383110.1	562	DruE3	DruE3_00003	16748	23062	+	Escherichia coli TT12B	strain=TT12B	Scaffold	enterobacteria	Bacteria	Pseudomonadati	Pseudomonadota	Gammaproteobacteria	Enterobacterales	Enterobacteriaceae	Escherichia	Escherichia coli	NA	11	NA	NA	NA
GCF_000303955.2	NZ_JH957216.1	WP_133301053.1	WP_000960581.1	562	DruH3	DruH3_00004	13389	16748	+	Escherichia coli TT12B	strain=TT12B	Scaffold	enterobacteria	Bacteria	Pseudomonadati	Pseudomonadota	Gammaproteobacteria	Enterobacterales	Enterobacteriaceae	Escherichia	Escherichia coli	NA	11	NA	NA	NA
GCF_000303995.2	NZ_JH958373.1	WP_020219138.1	WP_000383113.1	562	DruE3	DruE3_00003	74440	80754	+	Escherichia coli 5905	strain=5905	Scaffold	enterobacteria	Bacteria	Pseudomonadati	Pseudomonadota	Gammaproteobacteria	Enterobacterales	Enterobacteriaceae	Escherichia	Escherichia coli	NA	11	NA	NA	NA
GCF_000303995.2	NZ_JH958373.1	WP_133301053.1	WP_000960572.1	562	DruH3	DruH3_00004	71081	74440	+	Escherichia coli 5905	strain=5905	Scaffold	enterobacteria	Bacteria	Pseudomonadati	Pseudomonadota	Gammaproteobacteria	Enterobacterales	Enterobacteriaceae	Escherichia	Escherichia coli	NA	11	NA	NA	NA
GCF_000304015.2	NZ_JH956766.1	WP_020219138.1	WP_000383109.1	562	DruE3	DruE3_00003	16476	22790	+	Escherichia coli CB7326	strain=CB7326	Scaffold	enterobacteria	Bacteria	Pseudomonadati	Pseudomonadota	Gammaproteobacteria	Enterobacterales	Enterobacteriaceae	Escherichia	Escherichia coli	NA	11	NA	NA	NA
GCF_000304015.2	NZ_JH956766.1	WP_133301053.1	WP_000960581.1	562	DruH3	DruH3_00004	13117	16476	+	Escherichia coli CB7326	strain=CB7326	Scaffold	enterobacteria	Bacteria	Pseudomonadati	Pseudomonadota	Gammaproteobacteria	Enterobacterales	Enterobacteriaceae	Escherichia	Escherichia coli	NA	11	NA	NA	NA
GCF_000304035.2	NZ_JH955436.1	WP_020219138.1	WP_000383109.1	562	DruE3	DruE3_00003	16532	22846	+	Escherichia coli EC96038	strain=EC96038	Scaffold	enterobacteria	Bacteria	Pseudomonadati	Pseudomonadota	Gammaproteobacteria	Enterobacterales	Enterobacteriaceae	Escherichia	Escherichia coli	NA	11	NA	NA	NA
GCF_000304035.2	NZ_JH955436.1	WP_133301053.1	WP_000960571.1	562	DruH3	DruH3_00004	13173	16532	+	Escherichia coli EC96038	strain=EC96038	Scaffold	enterobacteria	Bacteria	Pseudomonadati	Pseudomonadota	Gammaproteobacteria	Enterobacterales	Enterobacteriaceae	Escherichia	Escherichia coli	NA	11	NA	NA	NA
GCF_000304055.2	NZ_JH954949.1	WP_020219138.1	WP_000383109.1	562	DruE3	DruE3_00003	73875	80189	+	Escherichia coli 5412	strain=5412	Scaffold	enterobacteria	Bacteria	Pseudomonadati	Pseudomonadota	Gammaproteobacteria	Enterobacterales	Enterobacteriaceae	Escherichia	Escherichia coli	NA	11	NA	NA	NA
GCF_000304055.2	NZ_JH954949.1	WP_133301053.1	WP_000960581.1	562	DruH3	DruH3_00004	70516	73875	+	Escherichia coli 5412	strain=5412	Scaffold	enterobacteria	Bacteria	Pseudomonadati	Pseudomonadota	Gammaproteobacteria	Enterobacterales	Enterobacteriaceae	Escherichia	Escherichia coli	NA	11	NA	NA	NA
GCF_000304815.2	NZ_JH970627.1	WP_020219138.1	WP_000383109.1	562	DruE3	DruE3_00003	16732	23046	+	Escherichia coli 3.4870	strain=3.487	Scaffold	enterobacteria	Bacteria	Pseudomonadati	Pseudomonadota	Gammaproteobacteria	Enterobacterales	Enterobacteriaceae	Escherichia	Escherichia coli	NA	11	NA	NA	NA
GCF_000304815.2	NZ_JH970627.1	WP_133301053.1	WP_000960581.1	562	DruH3	DruH3_00004	13373	16732	+	Escherichia coli 3.4870	strain=3.487	Scaffold	enterobacteria	Bacteria	Pseudomonadati	Pseudomonadota	Gammaproteobacteria	Enterobacterales	Enterobacteriaceae	Escherichia	Escherichia coli	NA	11	NA	NA	NA
GCF_000304855.2	NZ_AMTO01000004.1	WP_020219138.1	WP_000383109.1	562	DruE3	DruE3_00003	13284	19598	+	Escherichia coli 10.0821	strain=10.0821	Contig	enterobacteria	Bacteria	Pseudomonadati	Pseudomonadota	Gammaproteobacteria	Enterobacterales	Enterobacteriaceae	Escherichia	Escherichia coli	NA	11	NA	NA	NA
GCF_000304855.2	NZ_AMTO01000004.1	WP_133301053.1	WP_000960581.1	562	DruH3	DruH3_00004	9925	13284	+	Escherichia coli 10.0821	strain=10.0821	Contig	enterobacteria	Bacteria	Pseudomonadati	Pseudomonadota	Gammaproteobacteria	Enterobacterales	Enterobacteriaceae	Escherichia	Escherichia coli	NA	11	NA	NA	NA
GCF_000304875.2	NZ_JH970990.1	WP_020219138.1	WP_000383109.1	562	DruE3	DruE3_00003	16745	23059	+	Escherichia coli 5.2239	strain=5.2239	Scaffold	enterobacteria	Bacteria	Pseudomonadati	Pseudomonadota	Gammaproteobacteria	Enterobacterales	Enterobacteriaceae	Escherichia	Escherichia coli	NA	11	NA	NA	NA
GCF_000304875.2	NZ_JH970990.1	WP_133301053.1	WP_000960581.1	562	DruH3	DruH3_00004	13386	16745	+	Escherichia coli 5.2239	strain=5.2239	Scaffold	enterobacteria	Bacteria	Pseudomonadati	Pseudomonadota	Gammaproteobacteria	Enterobacterales	Enterobacteriaceae	Escherichia	Escherichia coli	NA	11	NA	NA	NA
GCF_000305235.1	NZ_AMDF01000045.1	WP_002036795.1	WP_002036795.1	470	DruE3	DruE3_00003	33417	39734	+	Acinetobacter baumannii OIFC098	strain=OIFC098	Contig	g-proteobacteria	Bacteria	Pseudomonadati	Pseudomonadota	Gammaproteobacteria	Moraxellales	Moraxellaceae	Acinetobacter	Acinetobacter baumannii	NA	5	NA	NA	NA
GCF_000305235.1	NZ_AMDF01000045.1	WP_005120035.1	WP_000287123.1	470	DruH3	DruH3_00007	30124	33414	+	Acinetobacter baumannii OIFC098	strain=OIFC098	Contig	g-proteobacteria	Bacteria	Pseudomonadati	Pseudomonadota	Gammaproteobacteria	Moraxellales	Moraxellaceae	Acinetobacter	Acinetobacter baumannii	NA	5	NA	NA	NA
GCF_000305375.2	NZ_JH969648.1	WP_020219138.1	WP_000383109.1	562	DruE3	DruE3_00003	16726	23040	+	Escherichia coli 8.0586	strain=8.0586	Scaffold	enterobacteria	Bacteria	Pseudomonadati	Pseudomonadota	Gammaproteobacteria	Enterobacterales	Enterobacteriaceae	Escherichia	Escherichia coli	NA	11	NA	NA	NA
GCF_000305375.2	NZ_JH969648.1	WP_133301053.1	WP_000960581.1	562	DruH3	DruH3_00004	13367	16726	+	Escherichia coli 8.0586	strain=8.0586	Scaffold	enterobacteria	Bacteria	Pseudomonadati	Pseudomonadota	Gammaproteobacteria	Enterobacterales	Enterobacteriaceae	Escherichia	Escherichia coli	NA	11	NA	NA	NA
GCF_000305395.2	NZ_JH969044.1	WP_020219138.1	WP_000383115.1	562	DruE3	DruE3_00003	16728	23042	+	Escherichia coli 8.2524	strain=8.2524	Scaffold	enterobacteria	Bacteria	Pseudomonadati	Pseudomonadota	Gammaproteobacteria	Enterobacterales	Enterobacteriaceae	Escherichia	Escherichia coli	NA	11	NA	NA	NA
GCF_000305395.2	NZ_JH969044.1	WP_133301053.1	WP_149005453.1	562	DruH3	DruH3_00004	13369	16728	+	Escherichia coli 8.2524	strain=8.2524	Scaffold	enterobacteria	Bacteria	Pseudomonadati	Pseudomonadota	Gammaproteobacteria	Enterobacterales	Enterobacteriaceae	Escherichia	Escherichia coli	NA	11	NA	NA	NA
GCF_000305415.2	NZ_JH969098.1	WP_020219138.1	WP_000383117.1	562	DruE3	DruE3_00003	82589	88903	+	Escherichia coli 10.0833	strain=10.0833	Scaffold	enterobacteria	Bacteria	Pseudomonadati	Pseudomonadota	Gammaproteobacteria	Enterobacterales	Enterobacteriaceae	Escherichia	Escherichia coli	NA	11	NA	NA	NA
GCF_000305415.2	NZ_JH969098.1	WP_133301053.1	WP_000960581.1	562	DruH3	DruH3_00004	79230	82589	+	Escherichia coli 10.0833	strain=10.0833	Scaffold	enterobacteria	Bacteria	Pseudomonadati	Pseudomonadota	Gammaproteobacteria	Enterobacterales	Enterobacteriaceae	Escherichia	Escherichia coli	NA	11	NA	NA	NA
GCF_000305435.2	NZ_JH968727.1	WP_020219138.1	WP_000383109.1	562	DruE3	DruE3_00003	82564	88878	+	Escherichia coli 10.0869	strain=10.0869	Scaffold	enterobacteria	Bacteria	Pseudomonadati	Pseudomonadota	Gammaproteobacteria	Enterobacterales	Enterobacteriaceae	Escherichia	Escherichia coli	NA	11	NA	NA	NA
GCF_000305435.2	NZ_JH968727.1	WP_133301053.1	WP_139000811.1	562	DruH3	DruH3_00004	79205	82564	+	Escherichia coli 10.0869	strain=10.0869	Scaffold	enterobacteria	Bacteria	Pseudomonadati	Pseudomonadota	Gammaproteobacteria	Enterobacterales	Enterobacteriaceae	Escherichia	Escherichia coli	NA	11	NA	NA	NA
GCF_000305455.2	NZ_JH968005.1	WP_020219138.1	WP_000383115.1	562	DruE3	DruE3_00003	84672	90986	+	Escherichia coli 88.0221	strain=88.0221	Scaffold	enterobacteria	Bacteria	Pseudomonadati	Pseudomonadota	Gammaproteobacteria	Enterobacterales	Enterobacteriaceae	Escherichia	Escherichia coli	NA	11	NA	NA	NA
GCF_000305455.2	NZ_JH968005.1	WP_133301053.1	WP_000960581.1	562	DruH3	DruH3_00004	81313	84672	+	Escherichia coli 88.0221	strain=88.0221	Scaffold	enterobacteria	Bacteria	Pseudomonadati	Pseudomonadota	Gammaproteobacteria	Enterobacterales	Enterobacteriaceae	Escherichia	Escherichia coli	NA	11	NA	NA	NA
GCF_000305755.2	NZ_JH976122.1	WP_009705985.1	WP_009705985.1	992012	DruH3	DruH3_00001	448059	451568	+	Vibrio sp. HENC-03	strain=HENC-03	Scaffold	g-proteobacteria	Bacteria	Pseudomonadati	Pseudomonadota	Gammaproteobacteria	Vibrionales	Vibrionaceae	Vibrio	Vibrio sp. HENC-03	Y	12	NA	NA	GEI
GCF_000305755.2	NZ_JH976122.1	WP_009705986.1	WP_009705986.1	992012	DruE3	DruE3_00003	451578	458009	+	Vibrio sp. HENC-03	strain=HENC-03	Scaffold	g-proteobacteria	Bacteria	Pseudomonadati	Pseudomonadota	Gammaproteobacteria	Vibrionales	Vibrionaceae	Vibrio	Vibrio sp. HENC-03	Y	12	NA	NA	GEI
GCF_000307775.2	NZ_KK020676.1	WP_024161946.1	WP_024161946.1	316	DruE3	DruE3_00003	1199767	1205079	-	Stutzerimonas stutzeri KOS6	strain=KOS6	Scaffold	g-proteobacteria	Bacteria	Pseudomonadati	Pseudomonadota	Gammaproteobacteria	Pseudomonadales	Pseudomonadaceae	Stutzerimonas	Stutzerimonas stutzeri	Y	9	NA	NA	NA
GCF_000307775.2	NZ_KK020676.1	WP_223656451.1	WP_226924963.1	316	DruH3	DruH3_00011	1205085	1208432	-	Stutzerimonas stutzeri KOS6	strain=KOS6	Scaffold	g-proteobacteria	Bacteria	Pseudomonadati	Pseudomonadota	Gammaproteobacteria	Pseudomonadales	Pseudomonadaceae	Stutzerimonas	Stutzerimonas stutzeri	Y	9	NA	NA	NA
GCF_000309235.1	NZ_AMTB01000008.1	WP_002132498.1	WP_002132498.1	470	DruH3	DruH3_00012	277144	280512	-	Acinetobacter baumannii OIFC035	strain=OIFC035	Contig	g-proteobacteria	Bacteria	Pseudomonadati	Pseudomonadota	Gammaproteobacteria	Moraxellales	Moraxellaceae	Acinetobacter	Acinetobacter baumannii	NA	5	NA	NA	NA
GCF_000309235.1	NZ_AMTB01000008.1	WP_002132586.1	WP_002132586.1	470	DruE3	DruE3_00003	270846	277142	-	Acinetobacter baumannii OIFC035	strain=OIFC035	Contig	g-proteobacteria	Bacteria	Pseudomonadati	Pseudomonadota	Gammaproteobacteria	Moraxellales	Moraxellaceae	Acinetobacter	Acinetobacter baumannii	NA	5	NA	NA	NA
GCF_000316265.2	NZ_ANGH02000162.1	WP_004178409.1	WP_004178409.1	573	DruH3	DruH3_00012	9198	12485	+	Klebsiella pneumoniae JHCK1	strain=JHCK	Contig	enterobacteria	Bacteria	Pseudomonadati	Pseudomonadota	Gammaproteobacteria	Enterobacterales	Enterobacteriaceae	Klebsiella	Klebsiella pneumoniae	NA	2	NA	NA	NA
GCF_000316265.2	NZ_ANGH02000162.1	WP_200119417.1	WP_004178408.1	573	DruE3	DruE3_00003	12498	18818	+	Klebsiella pneumoniae JHCK1	strain=JHCK	Contig	enterobacteria	Bacteria	Pseudomonadati	Pseudomonadota	Gammaproteobacteria	Enterobacterales	Enterobacteriaceae	Klebsiella	Klebsiella pneumoniae	NA	2	NA	NA	NA
GCF_000316345.2	NZ_KB006081.1	WP_020219138.1	WP_000383109.1	562	DruE3	DruE3_00003	16740	23054	+	Escherichia coli 88.1042	strain=88.1042	Scaffold	enterobacteria	Bacteria	Pseudomonadati	Pseudomonadota	Gammaproteobacteria	Enterobacterales	Enterobacteriaceae	Escherichia	Escherichia coli	NA	11	NA	NA	NA
GCF_000316345.2	NZ_KB006081.1	WP_133301053.1	WP_000960581.1	562	DruH3	DruH3_00004	13381	16740	+	Escherichia coli 88.1042	strain=88.1042	Scaffold	enterobacteria	Bacteria	Pseudomonadati	Pseudomonadota	Gammaproteobacteria	Enterobacterales	Enterobacteriaceae	Escherichia	Escherichia coli	NA	11	NA	NA	NA
GCF_000316365.2	NZ_KB007266.1	WP_020219138.1	WP_000383109.1	562	DruE3	DruE3_00003	16738	23052	+	Escherichia coli 89.0511	strain=89.0511	Scaffold	enterobacteria	Bacteria	Pseudomonadati	Pseudomonadota	Gammaproteobacteria	Enterobacterales	Enterobacteriaceae	Escherichia	Escherichia coli	NA	11	NA	NA	NA
GCF_000316365.2	NZ_KB007266.1	WP_133301053.1	WP_000960581.1	562	DruH3	DruH3_00004	13379	16738	+	Escherichia coli 89.0511	strain=89.0511	Scaffold	enterobacteria	Bacteria	Pseudomonadati	Pseudomonadota	Gammaproteobacteria	Enterobacterales	Enterobacteriaceae	Escherichia	Escherichia coli	NA	11	NA	NA	NA
GCF_000316385.2	NZ_KB007294.1	WP_020219138.1	WP_000383109.1	562	DruE3	DruE3_00003	82813	89127	+	Escherichia coli 90.0091	strain=90.0091	Scaffold	enterobacteria	Bacteria	Pseudomonadati	Pseudomonadota	Gammaproteobacteria	Enterobacterales	Enterobacteriaceae	Escherichia	Escherichia coli	NA	11	NA	NA	NA
GCF_000316385.2	NZ_KB007294.1	WP_133301053.1	WP_000960581.1	562	DruH3	DruH3_00004	79454	82813	+	Escherichia coli 90.0091	strain=90.0091	Scaffold	enterobacteria	Bacteria	Pseudomonadati	Pseudomonadota	Gammaproteobacteria	Enterobacterales	Enterobacteriaceae	Escherichia	Escherichia coli	NA	11	NA	NA	NA
GCF_000316425.2	NZ_KB005715.1	WP_020219138.1	WP_000383109.1	562	DruE3	DruE3_00003	16734	23048	+	Escherichia coli 90.2281	strain=90.2281	Scaffold	enterobacteria	Bacteria	Pseudomonadati	Pseudomonadota	Gammaproteobacteria	Enterobacterales	Enterobacteriaceae	Escherichia	Escherichia coli	NA	11	NA	NA	NA
GCF_000316425.2	NZ_KB005715.1	WP_133301053.1	WP_000960581.1	562	DruH3	DruH3_00004	13375	16734	+	Escherichia coli 90.2281	strain=90.2281	Scaffold	enterobacteria	Bacteria	Pseudomonadati	Pseudomonadota	Gammaproteobacteria	Enterobacterales	Enterobacteriaceae	Escherichia	Escherichia coli	NA	11	NA	NA	NA
GCF_000316445.2	NZ_KB004131.1	WP_020219138.1	WP_000383109.1	562	DruE3	DruE3_00003	16742	23056	+	Escherichia coli 93.0055	strain=93.0055	Scaffold	enterobacteria	Bacteria	Pseudomonadati	Pseudomonadota	Gammaproteobacteria	Enterobacterales	Enterobacteriaceae	Escherichia	Escherichia coli	NA	11	NA	NA	NA
GCF_000316445.2	NZ_KB004131.1	WP_133301053.1	WP_000960581.1	562	DruH3	DruH3_00004	13383	16742	+	Escherichia coli 93.0055	strain=93.0055	Scaffold	enterobacteria	Bacteria	Pseudomonadati	Pseudomonadota	Gammaproteobacteria	Enterobacterales	Enterobacteriaceae	Escherichia	Escherichia coli	NA	11	NA	NA	NA
GCF_000316465.1	NZ_KB004997.1	WP_020219138.1	WP_000383109.1	562	DruE3	DruE3_00003	16744	23058	+	Escherichia coli 93.0056	strain=93.0056	Scaffold	enterobacteria	Bacteria	Pseudomonadati	Pseudomonadota	Gammaproteobacteria	Enterobacterales	Enterobacteriaceae	Escherichia	Escherichia coli	NA	11	NA	NA	NA
GCF_000316465.1	NZ_KB004997.1	WP_133301053.1	WP_000960581.1	562	DruH3	DruH3_00004	13385	16744	+	Escherichia coli 93.0056	strain=93.0056	Scaffold	enterobacteria	Bacteria	Pseudomonadati	Pseudomonadota	Gammaproteobacteria	Enterobacterales	Enterobacteriaceae	Escherichia	Escherichia coli	NA	11	NA	NA	NA
GCF_000316485.1	NZ_KB005707.1	WP_020219138.1	WP_000383109.1	562	DruE3	DruE3_00003	16744	23058	+	Escherichia coli 94.0618	strain=94.0618	Scaffold	enterobacteria	Bacteria	Pseudomonadati	Pseudomonadota	Gammaproteobacteria	Enterobacterales	Enterobacteriaceae	Escherichia	Escherichia coli	NA	11	NA	NA	NA
GCF_000316485.1	NZ_KB005707.1	WP_133301053.1	WP_000960581.1	562	DruH3	DruH3_00004	13385	16744	+	Escherichia coli 94.0618	strain=94.0618	Scaffold	enterobacteria	Bacteria	Pseudomonadati	Pseudomonadota	Gammaproteobacteria	Enterobacterales	Enterobacteriaceae	Escherichia	Escherichia coli	NA	11	NA	NA	NA
GCF_000316505.2	NZ_ANMC01000275.1	WP_020219138.1	WP_000383109.1	562	DruE3	DruE3_00003	13788	20102	+	Escherichia coli 97.0007	strain=97.0007	Contig	enterobacteria	Bacteria	Pseudomonadati	Pseudomonadota	Gammaproteobacteria	Enterobacterales	Enterobacteriaceae	Escherichia	Escherichia coli	NA	11	NA	NA	NA
GCF_000316505.2	NZ_ANMC01000275.1	WP_133301053.1	WP_000960581.1	562	DruH3	DruH3_00004	10429	13788	+	Escherichia coli 97.0007	strain=97.0007	Contig	enterobacteria	Bacteria	Pseudomonadati	Pseudomonadota	Gammaproteobacteria	Enterobacterales	Enterobacteriaceae	Escherichia	Escherichia coli	NA	11	NA	NA	NA
GCF_000316545.2	NZ_ANME01000013.1	WP_020219138.1	WP_000383117.1	562	DruE3	DruE3_00003	82223	88537	+	Escherichia coli 99.0678	strain=99.0678	Contig	enterobacteria	Bacteria	Pseudomonadati	Pseudomonadota	Gammaproteobacteria	Enterobacterales	Enterobacteriaceae	Escherichia	Escherichia coli	NA	11	NA	NA	NA
GCF_000316545.2	NZ_ANME01000013.1	WP_133301053.1	WP_000960581.1	562	DruH3	DruH3_00004	78864	82223	+	Escherichia coli 99.0678	strain=99.0678	Contig	enterobacteria	Bacteria	Pseudomonadati	Pseudomonadota	Gammaproteobacteria	Enterobacterales	Enterobacteriaceae	Escherichia	Escherichia coli	NA	11	NA	NA	NA
GCF_000316565.2	NZ_ANMF01000001.1	WP_020219138.1	WP_000383109.1	562	DruE3	DruE3_00003	16929	23243	+	Escherichia coli 99.0713	strain=99.0713	Contig	enterobacteria	Bacteria	Pseudomonadati	Pseudomonadota	Gammaproteobacteria	Enterobacterales	Enterobacteriaceae	Escherichia	Escherichia coli	NA	11	NA	NA	NA
GCF_000316565.2	NZ_ANMF01000001.1	WP_133301053.1	WP_000960581.1	562	DruH3	DruH3_00004	13570	16929	+	Escherichia coli 99.0713	strain=99.0713	Contig	enterobacteria	Bacteria	Pseudomonadati	Pseudomonadota	Gammaproteobacteria	Enterobacterales	Enterobacteriaceae	Escherichia	Escherichia coli	NA	11	NA	NA	NA
GCF_000316745.2	NZ_JH999738.1	WP_020219138.1	WP_000383109.1	562	DruE3	DruE3_00003	16953	23267	+	Escherichia coli 97.0003	strain=97.0003	Scaffold	enterobacteria	Bacteria	Pseudomonadati	Pseudomonadota	Gammaproteobacteria	Enterobacterales	Enterobacteriaceae	Escherichia	Escherichia coli	NA	11	NA	NA	NA
GCF_000316745.2	NZ_JH999738.1	WP_133301053.1	WP_000960581.1	562	DruH3	DruH3_00004	13594	16953	+	Escherichia coli 97.0003	strain=97.0003	Scaffold	enterobacteria	Bacteria	Pseudomonadati	Pseudomonadota	Gammaproteobacteria	Enterobacterales	Enterobacteriaceae	Escherichia	Escherichia coli	NA	11	NA	NA	NA
GCF_000316765.2	NZ_KB003449.1	WP_020219138.1	WP_000383109.1	562	DruE3	DruE3_00003	16726	23040	+	Escherichia coli 96.0107	strain=96.0107	Scaffold	enterobacteria	Bacteria	Pseudomonadati	Pseudomonadota	Gammaproteobacteria	Enterobacterales	Enterobacteriaceae	Escherichia	Escherichia coli	NA	11	NA	NA	NA
GCF_000316765.2	NZ_KB003449.1	WP_133301053.1	WP_000960581.1	562	DruH3	DruH3_00004	13367	16726	+	Escherichia coli 96.0107	strain=96.0107	Scaffold	enterobacteria	Bacteria	Pseudomonadati	Pseudomonadota	Gammaproteobacteria	Enterobacterales	Enterobacteriaceae	Escherichia	Escherichia coli	NA	11	NA	NA	NA
GCF_000316805.2	NZ_KB003092.1	WP_020219138.1	WP_000383108.1	562	DruE3	DruE3_00003	82746	89060	+	Escherichia coli 96.0932	strain=96.0932	Scaffold	enterobacteria	Bacteria	Pseudomonadati	Pseudomonadota	Gammaproteobacteria	Enterobacterales	Enterobacteriaceae	Escherichia	Escherichia coli	NA	11	NA	NA	NA
GCF_000316805.2	NZ_KB003092.1	WP_133301053.1	WP_000960583.1	562	DruH3	DruH3_00004	79387	82746	+	Escherichia coli 96.0932	strain=96.0932	Scaffold	enterobacteria	Bacteria	Pseudomonadati	Pseudomonadota	Gammaproteobacteria	Enterobacterales	Enterobacteriaceae	Escherichia	Escherichia coli	NA	11	NA	NA	NA
GCF_000316825.2	NZ_KB002687.1	WP_020219138.1	WP_000383109.1	562	DruE3	DruE3_00003	16736	23050	+	Escherichia coli 96.0427	strain=96.0427	Scaffold	enterobacteria	Bacteria	Pseudomonadati	Pseudomonadota	Gammaproteobacteria	Enterobacterales	Enterobacteriaceae	Escherichia	Escherichia coli	NA	11	NA	NA	NA
GCF_000316825.2	NZ_KB002687.1	WP_133301053.1	WP_000960581.1	562	DruH3	DruH3_00004	13377	16736	+	Escherichia coli 96.0427	strain=96.0427	Scaffold	enterobacteria	Bacteria	Pseudomonadati	Pseudomonadota	Gammaproteobacteria	Enterobacterales	Enterobacteriaceae	Escherichia	Escherichia coli	NA	11	NA	NA	NA
GCF_000316905.2	NZ_KB000504.1	WP_020219138.1	WP_000383109.1	562	DruE3	DruE3_00003	16728	23042	+	Escherichia coli 96.0428	strain=96.0428	Scaffold	enterobacteria	Bacteria	Pseudomonadati	Pseudomonadota	Gammaproteobacteria	Enterobacterales	Enterobacteriaceae	Escherichia	Escherichia coli	NA	11	NA	NA	NA
GCF_000316905.2	NZ_KB000504.1	WP_133301053.1	WP_000960581.1	562	DruH3	DruH3_00004	13369	16728	+	Escherichia coli 96.0428	strain=96.0428	Scaffold	enterobacteria	Bacteria	Pseudomonadati	Pseudomonadota	Gammaproteobacteria	Enterobacterales	Enterobacteriaceae	Escherichia	Escherichia coli	NA	11	NA	NA	NA
GCF_000318425.2	NZ_KB009454.1	WP_020219138.1	WP_000383109.1	562	DruE3	DruE3_00003	16742	23056	+	Escherichia coli 96.0109	strain=96.0109	Scaffold	enterobacteria	Bacteria	Pseudomonadati	Pseudomonadota	Gammaproteobacteria	Enterobacterales	Enterobacteriaceae	Escherichia	Escherichia coli	NA	11	NA	NA	NA
GCF_000318425.2	NZ_KB009454.1	WP_133301053.1	WP_000960581.1	562	DruH3	DruH3_00004	13383	16742	+	Escherichia coli 96.0109	strain=96.0109	Scaffold	enterobacteria	Bacteria	Pseudomonadati	Pseudomonadota	Gammaproteobacteria	Enterobacterales	Enterobacteriaceae	Escherichia	Escherichia coli	NA	11	NA	NA	NA
GCF_000318445.2	NZ_KB008878.1	WP_020219138.1	WP_000383109.1	562	DruE3	DruE3_00003	3769	10083	+	Escherichia coli 97.0010	strain=97.001	Scaffold	enterobacteria	Bacteria	Pseudomonadati	Pseudomonadota	Gammaproteobacteria	Enterobacterales	Enterobacteriaceae	Escherichia	Escherichia coli	NA	11	NA	NA	NA
GCF_000318445.2	NZ_KB008878.1	WP_133301053.1	WP_000960581.1	562	DruH3	DruH3_00004	410	3769	+	Escherichia coli 97.0010	strain=97.001	Scaffold	enterobacteria	Bacteria	Pseudomonadati	Pseudomonadota	Gammaproteobacteria	Enterobacterales	Enterobacteriaceae	Escherichia	Escherichia coli	NA	11	NA	NA	NA
GCF_000326245.1	NZ_ANXW01000117.1	WP_000213430.1	WP_000213431.1	562	DruE3	DruE3_00003	32731	39075	+	Escherichia coli KTE128	strain=KTE128	Contig	enterobacteria	Bacteria	Pseudomonadati	Pseudomonadota	Gammaproteobacteria	Enterobacterales	Enterobacteriaceae	Escherichia	Escherichia coli	NA	2	NA	NA	NA
GCF_000326245.1	NZ_ANXW01000117.1	WP_001513100.1	WP_001513100.1	562	DruH3	DruH3_00012	29428	32718	+	Escherichia coli KTE128	strain=KTE128	Contig	enterobacteria	Bacteria	Pseudomonadati	Pseudomonadota	Gammaproteobacteria	Enterobacterales	Enterobacteriaceae	Escherichia	Escherichia coli	NA	2	NA	NA	NA
GCF_000326505.1	NZ_ANYT01000130.1	WP_000213430.1	WP_000213431.1	562	DruE3	DruE3_00003	39737	46081	+	Escherichia coli KTE82	strain=KTE82	Contig	enterobacteria	Bacteria	Pseudomonadati	Pseudomonadota	Gammaproteobacteria	Enterobacterales	Enterobacteriaceae	Escherichia	Escherichia coli	NA	2	NA	NA	NA
GCF_000326505.1	NZ_ANYT01000130.1	WP_001513100.1	WP_001513100.1	562	DruH3	DruH3_00012	36434	39724	+	Escherichia coli KTE82	strain=KTE82	Contig	enterobacteria	Bacteria	Pseudomonadati	Pseudomonadota	Gammaproteobacteria	Enterobacterales	Enterobacteriaceae	Escherichia	Escherichia coli	NA	2	NA	NA	NA
GCF_000326765.1	NZ_ANYK01000003.1	WP_001472886.1	WP_001774747.1	562	DruH3	DruH3_00012	40359	43649	+	Escherichia coli KTE166	strain=KTE166	Contig	enterobacteria	Bacteria	Pseudomonadati	Pseudomonadota	Gammaproteobacteria	Enterobacterales	Enterobacteriaceae	Escherichia	Escherichia coli	NA	2	NA	NA	NA
GCF_000326765.1	NZ_ANYK01000003.1	WP_001472887.1	WP_001472887.1	562	DruE3	DruE3_00003	43662	50006	+	Escherichia coli KTE166	strain=KTE166	Contig	enterobacteria	Bacteria	Pseudomonadati	Pseudomonadota	Gammaproteobacteria	Enterobacterales	Enterobacteriaceae	Escherichia	Escherichia coli	NA	2	NA	NA	NA
GCF_000326945.1	NZ_KB731963.1	WP_000213430.1	WP_000213431.1	562	DruE3	DruE3_00003	39739	46083	+	Escherichia coli KTE122	strain=KTE122	Scaffold	enterobacteria	Bacteria	Pseudomonadati	Pseudomonadota	Gammaproteobacteria	Enterobacterales	Enterobacteriaceae	Escherichia	Escherichia coli	NA	2	NA	NA	NA
GCF_000326945.1	NZ_KB731963.1	WP_001513100.1	WP_001513100.1	562	DruH3	DruH3_00012	36436	39726	+	Escherichia coli KTE122	strain=KTE122	Scaffold	enterobacteria	Bacteria	Pseudomonadati	Pseudomonadota	Gammaproteobacteria	Enterobacterales	Enterobacteriaceae	Escherichia	Escherichia coli	NA	2	NA	NA	NA
GCF_000326965.1	NZ_KB732191.1	WP_020219138.1	WP_001586616.1	562	DruE3	DruE3_00003	7767	14081	+	Escherichia coli KTE125	strain=KTE125	Scaffold	enterobacteria	Bacteria	Pseudomonadati	Pseudomonadota	Gammaproteobacteria	Enterobacterales	Enterobacteriaceae	Escherichia	Escherichia coli	NA	11	NA	NA	NA
GCF_000326965.1	NZ_KB732191.1	WP_133301053.1	WP_001586615.1	562	DruH3	DruH3_00004	4408	7767	+	Escherichia coli KTE125	strain=KTE125	Scaffold	enterobacteria	Bacteria	Pseudomonadati	Pseudomonadota	Gammaproteobacteria	Enterobacterales	Enterobacteriaceae	Escherichia	Escherichia coli	NA	11	NA	NA	NA
GCF_000327265.1	NZ_BAHA01000013.1	WP_200119417.1	WP_002441803.1	563	DruE3	DruE3_00003	178785	185105	-	Shimwellia blattae DSM 4481 = NBRC 105725	strain=NBRC 105725	Contig	enterobacteria	Bacteria	Pseudomonadati	Pseudomonadota	Gammaproteobacteria	Enterobacterales	Enterobacteriaceae	Shimwellia	Shimwellia blattae	NA	2	NA	NA	NA
GCF_000327265.1	NZ_BAHA01000013.1	WP_228292680.1	WP_002441805.1	563	DruH3	DruH3_00006	185118	185928	-	Shimwellia blattae DSM 4481 = NBRC 105725	strain=NBRC 105725	Contig	enterobacteria	Bacteria	Pseudomonadati	Pseudomonadota	Gammaproteobacteria	Enterobacterales	Enterobacteriaceae	Shimwellia	Shimwellia blattae	NA	2	NA	NA	NA
GCF_000328885.1	NZ_KB205937.1	WP_017694607.1	WP_017694607.1	158836	DruE3	DruE3_00003	763111	769437	-	Enterobacter hormaechei YT3	strain=YT3	Scaffold	enterobacteria	Bacteria	Pseudomonadati	Pseudomonadota	Gammaproteobacteria	Enterobacterales	Enterobacteriaceae	Enterobacter	Enterobacter hormaechei	Y	11	NA	NA	GEI
GCF_000328885.1	NZ_KB205937.1	WP_123193195.1	WP_157796010.1	158836	DruH3	DruH3_00004	769437	772796	-	Enterobacter hormaechei YT3	strain=YT3	Scaffold	enterobacteria	Bacteria	Pseudomonadati	Pseudomonadota	Gammaproteobacteria	Enterobacterales	Enterobacteriaceae	Enterobacter	Enterobacter hormaechei	Y	11	NA	NA	GEI
GCF_000328905.1	NZ_KB205936.1	WP_017694607.1	WP_017694607.1	158836	DruE3	DruE3_00003	745659	751985	-	Enterobacter hormaechei YT2	strain=YT2	Scaffold	enterobacteria	Bacteria	Pseudomonadati	Pseudomonadota	Gammaproteobacteria	Enterobacterales	Enterobacteriaceae	Enterobacter	Enterobacter hormaechei	NA	11	NA	NA	NA
GCF_000328905.1	NZ_KB205936.1	WP_123193195.1	WP_157796010.1	158836	DruH3	DruH3_00004	751985	755344	-	Enterobacter hormaechei YT2	strain=YT2	Scaffold	enterobacteria	Bacteria	Pseudomonadati	Pseudomonadota	Gammaproteobacteria	Enterobacterales	Enterobacteriaceae	Enterobacter	Enterobacter hormaechei	NA	11	NA	NA	NA
GCF_000333895.2	NZ_ANFM02000056.1	WP_002542196.1	WP_002542196.1	1056512	DruE3	DruE3_00003	615	7049	-	Grimontia indica	strain=AK16	Contig	g-proteobacteria	Bacteria	Pseudomonadati	Pseudomonadota	Gammaproteobacteria	Vibrionales	Vibrionaceae	Grimontia	Grimontia indica	Y	12	NA	NA	GEI
GCF_000333895.2	NZ_ANFM02000056.1	WP_152442428.1	WP_152442428.1	1056512	DruH3	DruH3_00001	7052	10579	-	Grimontia indica	strain=AK16	Contig	g-proteobacteria	Bacteria	Pseudomonadati	Pseudomonadota	Gammaproteobacteria	Vibrionales	Vibrionaceae	Grimontia	Grimontia indica	Y	12	NA	NA	GEI
GCF_000335015.2	NZ_AOEF01000014.1	WP_020219138.1	WP_001689570.1	562	DruE3	DruE3_00003	19714	26028	-	Escherichia coli 99.1793	strain=99.1793	Contig	enterobacteria	Bacteria	Pseudomonadati	Pseudomonadota	Gammaproteobacteria	Enterobacterales	Enterobacteriaceae	Escherichia	Escherichia coli	NA	11	NA	NA	NA
GCF_000335015.2	NZ_AOEF01000014.1	WP_133301053.1	WP_000960581.1	562	DruH3	DruH3_00004	26028	29387	-	Escherichia coli 99.1793	strain=99.1793	Contig	enterobacteria	Bacteria	Pseudomonadati	Pseudomonadota	Gammaproteobacteria	Enterobacterales	Enterobacteriaceae	Escherichia	Escherichia coli	NA	11	NA	NA	NA
GCF_000335055.2	NZ_AOEH01000126.1	WP_020219138.1	WP_000383109.1	562	DruE3	DruE3_00003	7526	13840	+	Escherichia coli ATCC 700728	strain=ATCC 700728	Contig	enterobacteria	Bacteria	Pseudomonadati	Pseudomonadota	Gammaproteobacteria	Enterobacterales	Enterobacteriaceae	Escherichia	Escherichia coli	NA	11	NA	NA	NA
GCF_000335055.2	NZ_AOEH01000126.1	WP_133301053.1	WP_000960581.1	562	DruH3	DruH3_00004	4167	7526	+	Escherichia coli ATCC 700728	strain=ATCC 700728	Contig	enterobacteria	Bacteria	Pseudomonadati	Pseudomonadota	Gammaproteobacteria	Enterobacterales	Enterobacteriaceae	Escherichia	Escherichia coli	NA	11	NA	NA	NA
GCF_000335075.2	NZ_AOEM01000157.1	WP_020219138.1	WP_000383117.1	562	DruE3	DruE3_00003	33158	39472	+	Escherichia coli PA47	strain=PA47	Contig	enterobacteria	Bacteria	Pseudomonadati	Pseudomonadota	Gammaproteobacteria	Enterobacterales	Enterobacteriaceae	Escherichia	Escherichia coli	NA	11	NA	NA	NA
GCF_000335075.2	NZ_AOEM01000157.1	WP_133301053.1	WP_000960581.1	562	DruH3	DruH3_00004	29799	33158	+	Escherichia coli PA47	strain=PA47	Contig	enterobacteria	Bacteria	Pseudomonadati	Pseudomonadota	Gammaproteobacteria	Enterobacterales	Enterobacteriaceae	Escherichia	Escherichia coli	NA	11	NA	NA	NA
GCF_000335095.2	NZ_AOEN01000122.1	WP_020219138.1	WP_000383109.1	562	DruE3	DruE3_00003	9920	16234	+	Escherichia coli PA48	strain=PA48	Contig	enterobacteria	Bacteria	Pseudomonadati	Pseudomonadota	Gammaproteobacteria	Enterobacterales	Enterobacteriaceae	Escherichia	Escherichia coli	NA	11	NA	NA	NA
GCF_000335095.2	NZ_AOEN01000122.1	WP_133301053.1	WP_139000811.1	562	DruH3	DruH3_00004	6561	9920	+	Escherichia coli PA48	strain=PA48	Contig	enterobacteria	Bacteria	Pseudomonadati	Pseudomonadota	Gammaproteobacteria	Enterobacterales	Enterobacteriaceae	Escherichia	Escherichia coli	NA	11	NA	NA	NA
GCF_000335115.1	NZ_AOEP01000011.1	WP_020219138.1	WP_000383108.1	562	DruE3	DruE3_00003	26099	32413	+	Escherichia coli 7.1982	strain=7.1982	Contig	enterobacteria	Bacteria	Pseudomonadati	Pseudomonadota	Gammaproteobacteria	Enterobacterales	Enterobacteriaceae	Escherichia	Escherichia coli	NA	11	NA	NA	NA
GCF_000335115.1	NZ_AOEP01000011.1	WP_133301053.1	WP_000960583.1	562	DruH3	DruH3_00004	22740	26099	+	Escherichia coli 7.1982	strain=7.1982	Contig	enterobacteria	Bacteria	Pseudomonadati	Pseudomonadota	Gammaproteobacteria	Enterobacterales	Enterobacteriaceae	Escherichia	Escherichia coli	NA	11	NA	NA	NA
GCF_000335135.1	NZ_AOEQ01000012.1	WP_020219138.1	WP_000383109.1	562	DruE3	DruE3_00003	7399	13713	+	Escherichia coli 99.1781	strain=99.1781	Contig	enterobacteria	Bacteria	Pseudomonadati	Pseudomonadota	Gammaproteobacteria	Enterobacterales	Enterobacteriaceae	Escherichia	Escherichia coli	NA	11	NA	NA	NA
GCF_000335135.1	NZ_AOEQ01000012.1	WP_133301053.1	WP_000960581.1	562	DruH3	DruH3_00004	4040	7399	+	Escherichia coli 99.1781	strain=99.1781	Contig	enterobacteria	Bacteria	Pseudomonadati	Pseudomonadota	Gammaproteobacteria	Enterobacterales	Enterobacteriaceae	Escherichia	Escherichia coli	NA	11	NA	NA	NA
GCF_000335155.2	NZ_AOER01000006.1	WP_020219138.1	WP_000383115.1	562	DruE3	DruE3_00003	16882	23196	+	Escherichia coli 99.1762	strain=99.1762	Contig	enterobacteria	Bacteria	Pseudomonadati	Pseudomonadota	Gammaproteobacteria	Enterobacterales	Enterobacteriaceae	Escherichia	Escherichia coli	NA	11	NA	NA	NA
GCF_000335155.2	NZ_AOER01000006.1	WP_133301053.1	WP_000960581.1	562	DruH3	DruH3_00004	13523	16882	+	Escherichia coli 99.1762	strain=99.1762	Contig	enterobacteria	Bacteria	Pseudomonadati	Pseudomonadota	Gammaproteobacteria	Enterobacterales	Enterobacteriaceae	Escherichia	Escherichia coli	NA	11	NA	NA	NA
GCF_000335175.2	NZ_AOES01000151.1	WP_020219138.1	WP_000383117.1	562	DruE3	DruE3_00003	7386	13700	+	Escherichia coli PA35	strain=PA35	Contig	enterobacteria	Bacteria	Pseudomonadati	Pseudomonadota	Gammaproteobacteria	Enterobacterales	Enterobacteriaceae	Escherichia	Escherichia coli	NA	11	NA	NA	NA
GCF_000335175.2	NZ_AOES01000151.1	WP_133301053.1	WP_000960581.1	562	DruH3	DruH3_00004	4027	7386	+	Escherichia coli PA35	strain=PA35	Contig	enterobacteria	Bacteria	Pseudomonadati	Pseudomonadota	Gammaproteobacteria	Enterobacterales	Enterobacteriaceae	Escherichia	Escherichia coli	NA	11	NA	NA	NA
GCF_000335195.2	NZ_AOET01000122.1	WP_020219138.1	WP_000383109.1	562	DruE3	DruE3_00003	16912	23226	+	Escherichia coli 3.4880	strain=3.488	Contig	enterobacteria	Bacteria	Pseudomonadati	Pseudomonadota	Gammaproteobacteria	Enterobacterales	Enterobacteriaceae	Escherichia	Escherichia coli	NA	11	NA	NA	NA
GCF_000335195.2	NZ_AOET01000122.1	WP_133301053.1	WP_000960581.1	562	DruH3	DruH3_00004	13553	16912	+	Escherichia coli 3.4880	strain=3.488	Contig	enterobacteria	Bacteria	Pseudomonadati	Pseudomonadota	Gammaproteobacteria	Enterobacterales	Enterobacteriaceae	Escherichia	Escherichia coli	NA	11	NA	NA	NA
GCF_000335215.2	NZ_AOEV01000013.1	WP_020219138.1	WP_000383109.1	562	DruE3	DruE3_00003	16934	23248	+	Escherichia coli 99.0670	strain=99.067	Contig	enterobacteria	Bacteria	Pseudomonadati	Pseudomonadota	Gammaproteobacteria	Enterobacterales	Enterobacteriaceae	Escherichia	Escherichia coli	NA	11	NA	NA	NA
GCF_000335215.2	NZ_AOEV01000013.1	WP_133301053.1	WP_000960581.1	562	DruH3	DruH3_00004	13575	16934	+	Escherichia coli 99.0670	strain=99.067	Contig	enterobacteria	Bacteria	Pseudomonadati	Pseudomonadota	Gammaproteobacteria	Enterobacterales	Enterobacteriaceae	Escherichia	Escherichia coli	NA	11	NA	NA	NA
GCF_000335255.2	NZ_AOEB01000180.1	WP_020219138.1	WP_000383117.1	562	DruE3	DruE3_00003	33253	39567	+	Escherichia coli 99.0839	strain=99.0839	Contig	enterobacteria	Bacteria	Pseudomonadati	Pseudomonadota	Gammaproteobacteria	Enterobacterales	Enterobacteriaceae	Escherichia	Escherichia coli	NA	11	NA	NA	NA
GCF_000335255.2	NZ_AOEB01000180.1	WP_133301053.1	WP_000960581.1	562	DruH3	DruH3_00004	29894	33253	+	Escherichia coli 99.0839	strain=99.0839	Contig	enterobacteria	Bacteria	Pseudomonadati	Pseudomonadota	Gammaproteobacteria	Enterobacterales	Enterobacteriaceae	Escherichia	Escherichia coli	NA	11	NA	NA	NA
GCF_000335275.2	NZ_AOEC01000227.1	WP_020219138.1	WP_000383117.1	562	DruE3	DruE3_00003	33090	39404	+	Escherichia coli 99.0848	strain=99.0848	Contig	enterobacteria	Bacteria	Pseudomonadati	Pseudomonadota	Gammaproteobacteria	Enterobacterales	Enterobacteriaceae	Escherichia	Escherichia coli	NA	11	NA	NA	NA
GCF_000335275.2	NZ_AOEC01000227.1	WP_133301053.1	WP_000960581.1	562	DruH3	DruH3_00004	29731	33090	+	Escherichia coli 99.0848	strain=99.0848	Contig	enterobacteria	Bacteria	Pseudomonadati	Pseudomonadota	Gammaproteobacteria	Enterobacterales	Enterobacteriaceae	Escherichia	Escherichia coli	NA	11	NA	NA	NA
GCF_000335295.2	NZ_AOED01000248.1	WP_020219138.1	WP_000383109.1	562	DruE3	DruE3_00003	3778	10092	+	Escherichia coli 99.1753	strain=99.1753	Contig	enterobacteria	Bacteria	Pseudomonadati	Pseudomonadota	Gammaproteobacteria	Enterobacterales	Enterobacteriaceae	Escherichia	Escherichia coli	NA	11	NA	NA	NA
GCF_000335295.2	NZ_AOED01000248.1	WP_133301053.1	WP_000960581.1	562	DruH3	DruH3_00004	419	3778	+	Escherichia coli 99.1753	strain=99.1753	Contig	enterobacteria	Bacteria	Pseudomonadati	Pseudomonadota	Gammaproteobacteria	Enterobacterales	Enterobacteriaceae	Escherichia	Escherichia coli	NA	11	NA	NA	NA
GCF_000335315.2	NZ_AOEE01000251.1	WP_020219138.1	WP_000383109.1	562	DruE3	DruE3_00003	16869	23183	+	Escherichia coli 99.1775	strain=99.1775	Contig	enterobacteria	Bacteria	Pseudomonadati	Pseudomonadota	Gammaproteobacteria	Enterobacterales	Enterobacteriaceae	Escherichia	Escherichia coli	NA	11	NA	NA	NA
GCF_000335315.2	NZ_AOEE01000251.1	WP_133301053.1	WP_000960581.1	562	DruH3	DruH3_00004	13510	16869	+	Escherichia coli 99.1775	strain=99.1775	Contig	enterobacteria	Bacteria	Pseudomonadati	Pseudomonadota	Gammaproteobacteria	Enterobacterales	Enterobacteriaceae	Escherichia	Escherichia coli	NA	11	NA	NA	NA
GCF_000335335.2	NZ_AOEJ01000133.1	WP_020219138.1	WP_000383117.1	562	DruE3	DruE3_00003	25849	32163	+	Escherichia coli PA19	strain=PA19	Contig	enterobacteria	Bacteria	Pseudomonadati	Pseudomonadota	Gammaproteobacteria	Enterobacterales	Enterobacteriaceae	Escherichia	Escherichia coli	NA	11	NA	NA	NA
GCF_000335335.2	NZ_AOEJ01000133.1	WP_133301053.1	WP_000960581.1	562	DruH3	DruH3_00004	22490	25849	+	Escherichia coli PA19	strain=PA19	Contig	enterobacteria	Bacteria	Pseudomonadati	Pseudomonadota	Gammaproteobacteria	Enterobacterales	Enterobacteriaceae	Escherichia	Escherichia coli	NA	11	NA	NA	NA
GCF_000335355.2	NZ_AOEL01000002.1	WP_020219138.1	WP_000383115.1	562	DruE3	DruE3_00003	16992	23306	+	Escherichia coli PA2	strain=PA2	Contig	enterobacteria	Bacteria	Pseudomonadati	Pseudomonadota	Gammaproteobacteria	Enterobacterales	Enterobacteriaceae	Escherichia	Escherichia coli	NA	11	NA	NA	NA
GCF_000335355.2	NZ_AOEL01000002.1	WP_133301053.1	WP_000960581.1	562	DruH3	DruH3_00004	13633	16992	+	Escherichia coli PA2	strain=PA2	Contig	enterobacteria	Bacteria	Pseudomonadati	Pseudomonadota	Gammaproteobacteria	Enterobacterales	Enterobacteriaceae	Escherichia	Escherichia coli	NA	11	NA	NA	NA
GCF_000335375.2	NZ_AOEU01000192.1	WP_020219138.1	WP_000383109.1	562	DruE3	DruE3_00003	5375	11689	+	Escherichia coli 95.0083	strain=95.0083	Contig	enterobacteria	Bacteria	Pseudomonadati	Pseudomonadota	Gammaproteobacteria	Enterobacterales	Enterobacteriaceae	Escherichia	Escherichia coli	NA	11	NA	NA	NA
GCF_000335375.2	NZ_AOEU01000192.1	WP_133301053.1	WP_000960581.1	562	DruH3	DruH3_00004	2016	5375	+	Escherichia coli 95.0083	strain=95.0083	Contig	enterobacteria	Bacteria	Pseudomonadati	Pseudomonadota	Gammaproteobacteria	Enterobacterales	Enterobacteriaceae	Escherichia	Escherichia coli	NA	11	NA	NA	NA
GCF_000335415.2	NZ_AOEI01000002.1	WP_020219138.1	WP_000383109.1	562	DruE3	DruE3_00003	16839	23153	+	Escherichia coli PA11	strain=PA11	Contig	enterobacteria	Bacteria	Pseudomonadati	Pseudomonadota	Gammaproteobacteria	Enterobacterales	Enterobacteriaceae	Escherichia	Escherichia coli	NA	11	NA	NA	NA
GCF_000335415.2	NZ_AOEI01000002.1	WP_133301053.1	WP_000960581.1	562	DruH3	DruH3_00004	13480	16839	+	Escherichia coli PA11	strain=PA11	Contig	enterobacteria	Bacteria	Pseudomonadati	Pseudomonadota	Gammaproteobacteria	Enterobacterales	Enterobacteriaceae	Escherichia	Escherichia coli	NA	11	NA	NA	NA
GCF_000335435.2	NZ_AOEK01000001.1	WP_020219138.1	WP_000383115.1	562	DruE3	DruE3_00003	7395	13709	+	Escherichia coli PA13	strain=PA13	Contig	enterobacteria	Bacteria	Pseudomonadati	Pseudomonadota	Gammaproteobacteria	Enterobacterales	Enterobacteriaceae	Escherichia	Escherichia coli	NA	11	NA	NA	NA
GCF_000335435.2	NZ_AOEK01000001.1	WP_133301053.1	WP_000960581.1	562	DruH3	DruH3_00004	4036	7395	+	Escherichia coli PA13	strain=PA13	Contig	enterobacteria	Bacteria	Pseudomonadati	Pseudomonadota	Gammaproteobacteria	Enterobacterales	Enterobacteriaceae	Escherichia	Escherichia coli	NA	11	NA	NA	NA
GCF_000335455.2	NZ_AOEO01000008.1	WP_020219138.1	WP_000383115.1	562	DruE3	DruE3_00003	16921	23235	+	Escherichia coli PA8	strain=PA8	Contig	enterobacteria	Bacteria	Pseudomonadati	Pseudomonadota	Gammaproteobacteria	Enterobacterales	Enterobacteriaceae	Escherichia	Escherichia coli	NA	11	NA	NA	NA
GCF_000335455.2	NZ_AOEO01000008.1	WP_133301053.1	WP_000960581.1	562	DruH3	DruH3_00004	13562	16921	+	Escherichia coli PA8	strain=PA8	Contig	enterobacteria	Bacteria	Pseudomonadati	Pseudomonadota	Gammaproteobacteria	Enterobacterales	Enterobacteriaceae	Escherichia	Escherichia coli	NA	11	NA	NA	NA
GCF_000335595.1	NZ_AMGA01000013.1	WP_002067675.1	WP_002067675.1	470	DruE3	DruE3_00003	18406	24729	+	Acinetobacter baumannii AA-014	strain=AA-014	Contig	g-proteobacteria	Bacteria	Pseudomonadati	Pseudomonadota	Gammaproteobacteria	Moraxellales	Moraxellaceae	Acinetobacter	Acinetobacter baumannii	NA	5	NA	NA	NA
GCF_000335595.1	NZ_AMGA01000013.1	WP_223151318.1	WP_002067715.1	470	DruH3	DruH3_00007	15113	18403	+	Acinetobacter baumannii AA-014	strain=AA-014	Contig	g-proteobacteria	Bacteria	Pseudomonadati	Pseudomonadota	Gammaproteobacteria	Moraxellales	Moraxellaceae	Acinetobacter	Acinetobacter baumannii	NA	5	NA	NA	NA
GCF_000335835.1	NZ_AHUI01000053.1	WP_000083328.1	WP_023138501.1	28901	DruH3	DruH3_00012	71446	74745	-	Salmonella enterica subsp. enterica serovar Rissen str. 150	strain=150	Contig	enterobacteria	Bacteria	Pseudomonadati	Pseudomonadota	Gammaproteobacteria	Enterobacterales	Enterobacteriaceae	Salmonella	Salmonella enterica	NA	2	NA	NA	NA
GCF_000335835.1	NZ_AHUI01000053.1	WP_000213428.1	WP_023138500.1	28901	DruE3	DruE3_00003	65113	71433	-	Salmonella enterica subsp. enterica serovar Rissen str. 150	strain=150	Contig	enterobacteria	Bacteria	Pseudomonadati	Pseudomonadota	Gammaproteobacteria	Enterobacterales	Enterobacteriaceae	Salmonella	Salmonella enterica	NA	2	NA	NA	NA
GCF_000339015.1	NC_020260.1	WP_007854298.1	WP_007854298.1	28141	DruH3	DruH3_00012	3363441	3366734	+	Cronobacter sakazakii SP291	strain=Sp291	Complete Genome	enterobacteria	Bacteria	Pseudomonadati	Pseudomonadota	Gammaproteobacteria	Enterobacterales	Enterobacteriaceae	Cronobacter	Cronobacter sakazakii	NA	2	NA	NA	NA
GCF_000339015.1	NC_020260.1	WP_029590995.1	WP_029590995.1	28141	DruE3	DruE3_00003	3366745	3373065	+	Cronobacter sakazakii SP291	strain=Sp291	Complete Genome	enterobacteria	Bacteria	Pseudomonadati	Pseudomonadota	Gammaproteobacteria	Enterobacterales	Enterobacteriaceae	Cronobacter	Cronobacter sakazakii	NA	2	NA	NA	NA
GCF_000340455.2	NZ_KB453231.1	WP_020219138.1	WP_000383109.1	562	DruE3	DruE3_00003	16733	23047	+	Escherichia coli 09BKT078844	strain=09BKT078844	Scaffold	enterobacteria	Bacteria	Pseudomonadati	Pseudomonadota	Gammaproteobacteria	Enterobacterales	Enterobacteriaceae	Escherichia	Escherichia coli	NA	11	NA	NA	NA
GCF_000340455.2	NZ_KB453231.1	WP_133301053.1	WP_000960581.1	562	DruH3	DruH3_00004	13374	16733	+	Escherichia coli 09BKT078844	strain=09BKT078844	Scaffold	enterobacteria	Bacteria	Pseudomonadati	Pseudomonadota	Gammaproteobacteria	Enterobacterales	Enterobacteriaceae	Escherichia	Escherichia coli	NA	11	NA	NA	NA
GCF_000341615.1	NZ_AOBS01000069.1	WP_003302593.1	WP_003302593.1	316	DruE3	DruE3_00003	65065	71271	+	Stutzerimonas stutzeri NF13	strain=NF13	Contig	g-proteobacteria	Bacteria	Pseudomonadati	Pseudomonadota	Gammaproteobacteria	Pseudomonadales	Pseudomonadaceae	Stutzerimonas	Stutzerimonas stutzeri	Y	9	NA	NA	NA
GCF_000341615.1	NZ_AOBS01000069.1	WP_134311116.1	WP_185750598.1	316	DruH3	DruH3_00011	62147	65059	+	Stutzerimonas stutzeri NF13	strain=NF13	Contig	g-proteobacteria	Bacteria	Pseudomonadati	Pseudomonadota	Gammaproteobacteria	Pseudomonadales	Pseudomonadaceae	Stutzerimonas	Stutzerimonas stutzeri	Y	9	NA	NA	NA
GCF_000342145.1	NZ_AOIH01000011.1	WP_003158581.1	WP_003158581.1	287	DruH3	DruH3_00012	21413	24748	-	Pseudomonas aeruginosa PA21_ST175	strain=PA21_ST175	Contig	g-proteobacteria	Bacteria	Pseudomonadati	Pseudomonadota	Gammaproteobacteria	Pseudomonadales	Pseudomonadaceae	Pseudomonas	Pseudomonas aeruginosa	NA	2	NA	NA	NA
GCF_000342145.1	NZ_AOIH01000011.1	WP_134629231.1	WP_003158580.1	287	DruE3	DruE3_00003	15085	21420	-	Pseudomonas aeruginosa PA21_ST175	strain=PA21_ST175	Contig	g-proteobacteria	Bacteria	Pseudomonadati	Pseudomonadota	Gammaproteobacteria	Pseudomonadales	Pseudomonadaceae	Pseudomonas	Pseudomonas aeruginosa	NA	2	NA	NA	NA
GCF_000348345.2	NZ_KB662755.1	WP_001887822.1	WP_002043327.1	666	DruH3	DruH3_00010	244112	247468	+	Vibrio cholerae O1 str. EM-1676A	strain=EM-1676A	Scaffold	g-proteobacteria	Bacteria	Pseudomonadati	Pseudomonadota	Gammaproteobacteria	Vibrionales	Vibrionaceae	Vibrio	Vibrio cholerae	NA	10	NA	NA	NA
GCF_000348345.2	NZ_KB662755.1	WP_142570044.1	WP_002043329.1	666	DruE3	DruE3_00003	247482	253688	+	Vibrio cholerae O1 str. EM-1676A	strain=EM-1676A	Scaffold	g-proteobacteria	Bacteria	Pseudomonadati	Pseudomonadota	Gammaproteobacteria	Vibrionales	Vibrionaceae	Vibrio	Vibrio cholerae	NA	10	NA	NA	NA
GCF_000350045.2	NZ_AHAW01000071.1	WP_020219138.1	WP_000383106.1	562	DruE3	DruE3_00003	14605	20919	+	Escherichia coli O127:H27 str. C43/90	strain=C43/90	Contig	enterobacteria	Bacteria	Pseudomonadati	Pseudomonadota	Gammaproteobacteria	Enterobacterales	Enterobacteriaceae	Escherichia	Escherichia coli	NA	11	NA	NA	NA
GCF_000350045.2	NZ_AHAW01000071.1	WP_133301053.1	WP_000960581.1	562	DruH3	DruH3_00004	11246	14605	+	Escherichia coli O127:H27 str. C43/90	strain=C43/90	Contig	enterobacteria	Bacteria	Pseudomonadati	Pseudomonadota	Gammaproteobacteria	Enterobacterales	Enterobacteriaceae	Escherichia	Escherichia coli	NA	11	NA	NA	NA
GCF_000350625.1	NZ_KB732209.1	WP_000213430.1	WP_000213431.1	562	DruE3	DruE3_00003	393604	399948	+	Escherichia coli KTE2	strain=KTE2	Scaffold	enterobacteria	Bacteria	Pseudomonadati	Pseudomonadota	Gammaproteobacteria	Enterobacterales	Enterobacteriaceae	Escherichia	Escherichia coli	NA	2	NA	NA	NA
GCF_000350625.1	NZ_KB732209.1	WP_001513100.1	WP_001513100.1	562	DruH3	DruH3_00012	390301	393591	+	Escherichia coli KTE2	strain=KTE2	Scaffold	enterobacteria	Bacteria	Pseudomonadati	Pseudomonadota	Gammaproteobacteria	Enterobacterales	Enterobacteriaceae	Escherichia	Escherichia coli	NA	2	NA	NA	NA
GCF_000350825.1	NZ_KB732334.1	WP_000213430.1	WP_000213431.1	562	DruE3	DruE3_00003	64309	70653	+	Escherichia coli KTE26	strain=KTE26	Scaffold	enterobacteria	Bacteria	Pseudomonadati	Pseudomonadota	Gammaproteobacteria	Enterobacterales	Enterobacteriaceae	Escherichia	Escherichia coli	NA	2	NA	NA	NA
GCF_000350825.1	NZ_KB732334.1	WP_001513100.1	WP_001513100.1	562	DruH3	DruH3_00012	61006	64296	+	Escherichia coli KTE26	strain=KTE26	Scaffold	enterobacteria	Bacteria	Pseudomonadati	Pseudomonadota	Gammaproteobacteria	Enterobacterales	Enterobacteriaceae	Escherichia	Escherichia coli	NA	2	NA	NA	NA
GCF_000350885.1	NZ_KB732364.1	WP_000213430.1	WP_001529637.1	562	DruE3	DruE3_00003	414194	420538	+	Escherichia coli KTE44	strain=KTE44	Scaffold	enterobacteria	Bacteria	Pseudomonadati	Pseudomonadota	Gammaproteobacteria	Enterobacterales	Enterobacteriaceae	Escherichia	Escherichia coli	NA	2	NA	NA	NA
GCF_000350885.1	NZ_KB732364.1	WP_001513100.1	WP_001529636.1	562	DruH3	DruH3_00012	410891	414181	+	Escherichia coli KTE44	strain=KTE44	Scaffold	enterobacteria	Bacteria	Pseudomonadati	Pseudomonadota	Gammaproteobacteria	Enterobacterales	Enterobacteriaceae	Escherichia	Escherichia coli	NA	2	NA	NA	NA
GCF_000350925.1	NZ_KB732408.1	WP_000213430.1	WP_000213431.1	562	DruE3	DruE3_00003	438366	444710	+	Escherichia coli KTE181	strain=KTE181	Scaffold	enterobacteria	Bacteria	Pseudomonadati	Pseudomonadota	Gammaproteobacteria	Enterobacterales	Enterobacteriaceae	Escherichia	Escherichia coli	NA	2	NA	NA	NA
GCF_000350925.1	NZ_KB732408.1	WP_001513100.1	WP_001513100.1	562	DruH3	DruH3_00012	435063	438353	+	Escherichia coli KTE181	strain=KTE181	Scaffold	enterobacteria	Bacteria	Pseudomonadati	Pseudomonadota	Gammaproteobacteria	Enterobacterales	Enterobacteriaceae	Escherichia	Escherichia coli	NA	2	NA	NA	NA
GCF_000351065.1	NZ_KB732469.1	WP_000213430.1	WP_000213431.1	562	DruE3	DruE3_00003	698704	705048	+	Escherichia coli KTE204	strain=KTE204	Scaffold	enterobacteria	Bacteria	Pseudomonadati	Pseudomonadota	Gammaproteobacteria	Enterobacterales	Enterobacteriaceae	Escherichia	Escherichia coli	NA	2	NA	NA	NA
GCF_000351065.1	NZ_KB732469.1	WP_001513100.1	WP_001513100.1	562	DruH3	DruH3_00012	695401	698691	+	Escherichia coli KTE204	strain=KTE204	Scaffold	enterobacteria	Bacteria	Pseudomonadati	Pseudomonadota	Gammaproteobacteria	Enterobacterales	Enterobacteriaceae	Escherichia	Escherichia coli	NA	2	NA	NA	NA
GCF_000351125.1	NZ_KB732511.1	WP_000213430.1	WP_000213431.1	562	DruE3	DruE3_00003	2594828	2601172	+	Escherichia coli KTE208	strain=KTE208	Scaffold	enterobacteria	Bacteria	Pseudomonadati	Pseudomonadota	Gammaproteobacteria	Enterobacterales	Enterobacteriaceae	Escherichia	Escherichia coli	NA	2	NA	NA	NA
GCF_000351125.1	NZ_KB732511.1	WP_001513100.1	WP_001513100.1	562	DruH3	DruH3_00012	2591525	2594815	+	Escherichia coli KTE208	strain=KTE208	Scaffold	enterobacteria	Bacteria	Pseudomonadati	Pseudomonadota	Gammaproteobacteria	Enterobacterales	Enterobacteriaceae	Escherichia	Escherichia coli	NA	2	NA	NA	NA
GCF_000351365.1	NZ_KB732610.1	WP_000213430.1	WP_000213431.1	562	DruE3	DruE3_00003	3690329	3696673	+	Escherichia coli KTE235	strain=KTE235	Scaffold	enterobacteria	Bacteria	Pseudomonadati	Pseudomonadota	Gammaproteobacteria	Enterobacterales	Enterobacteriaceae	Escherichia	Escherichia coli	NA	2	NA	NA	NA
GCF_000351365.1	NZ_KB732610.1	WP_001513100.1	WP_001513100.1	562	DruH3	DruH3_00012	3687026	3690316	+	Escherichia coli KTE235	strain=KTE235	Scaffold	enterobacteria	Bacteria	Pseudomonadati	Pseudomonadota	Gammaproteobacteria	Enterobacterales	Enterobacteriaceae	Escherichia	Escherichia coli	NA	2	NA	NA	NA
GCF_000351525.1	NZ_KB732702.1	WP_001472886.1	WP_001556397.1	562	DruH3	DruH3_00012	2561123	2564413	+	Escherichia coli KTE56	strain=KTE56	Scaffold	enterobacteria	Bacteria	Pseudomonadati	Pseudomonadota	Gammaproteobacteria	Enterobacterales	Enterobacteriaceae	Escherichia	Escherichia coli	NA	2	NA	NA	NA
GCF_000351525.1	NZ_KB732702.1	WP_001472887.1	WP_001472887.1	562	DruE3	DruE3_00003	2564426	2570770	+	Escherichia coli KTE56	strain=KTE56	Scaffold	enterobacteria	Bacteria	Pseudomonadati	Pseudomonadota	Gammaproteobacteria	Enterobacterales	Enterobacteriaceae	Escherichia	Escherichia coli	NA	2	NA	NA	NA
GCF_000351765.1	NZ_KB732854.1	WP_000213430.1	WP_001565437.1	562	DruE3	DruE3_00003	658323	664667	+	Escherichia coli KTE81	strain=KTE81	Scaffold	enterobacteria	Bacteria	Pseudomonadati	Pseudomonadota	Gammaproteobacteria	Enterobacterales	Enterobacteriaceae	Escherichia	Escherichia coli	NA	2	NA	NA	NA
GCF_000351765.1	NZ_KB732854.1	WP_001513100.1	WP_001565436.1	562	DruH3	DruH3_00012	655020	658310	+	Escherichia coli KTE81	strain=KTE81	Scaffold	enterobacteria	Bacteria	Pseudomonadati	Pseudomonadota	Gammaproteobacteria	Enterobacterales	Enterobacteriaceae	Escherichia	Escherichia coli	NA	2	NA	NA	NA
GCF_000351785.1	NZ_KB733405.1	WP_000213430.1	WP_000213431.1	562	DruE3	DruE3_00003	393643	399987	+	Escherichia coli KTE83	strain=KTE83	Scaffold	enterobacteria	Bacteria	Pseudomonadati	Pseudomonadota	Gammaproteobacteria	Enterobacterales	Enterobacteriaceae	Escherichia	Escherichia coli	NA	2	NA	NA	NA
GCF_000351785.1	NZ_KB733405.1	WP_001513100.1	WP_001513100.1	562	DruH3	DruH3_00012	390340	393630	+	Escherichia coli KTE83	strain=KTE83	Scaffold	enterobacteria	Bacteria	Pseudomonadati	Pseudomonadota	Gammaproteobacteria	Enterobacterales	Enterobacteriaceae	Escherichia	Escherichia coli	NA	2	NA	NA	NA
GCF_000351885.1	NZ_KB732889.1	WP_000213430.1	WP_000213431.1	562	DruE3	DruE3_00003	562171	568515	+	Escherichia coli KTE116	strain=KTE116	Scaffold	enterobacteria	Bacteria	Pseudomonadati	Pseudomonadota	Gammaproteobacteria	Enterobacterales	Enterobacteriaceae	Escherichia	Escherichia coli	NA	2	NA	NA	NA
GCF_000351885.1	NZ_KB732889.1	WP_001513100.1	WP_001513100.1	562	DruH3	DruH3_00012	558868	562158	+	Escherichia coli KTE116	strain=KTE116	Scaffold	enterobacteria	Bacteria	Pseudomonadati	Pseudomonadota	Gammaproteobacteria	Enterobacterales	Enterobacteriaceae	Escherichia	Escherichia coli	NA	2	NA	NA	NA
GCF_000351985.1	NZ_KB732934.1	WP_020219138.1	WP_001825903.1	562	DruE3	DruE3_00003	2028948	2035262	+	Escherichia coli KTE161	strain=KTE161	Scaffold	enterobacteria	Bacteria	Pseudomonadati	Pseudomonadota	Gammaproteobacteria	Enterobacterales	Enterobacteriaceae	Escherichia	Escherichia coli	NA	11	NA	NA	NA
GCF_000351985.1	NZ_KB732934.1	WP_133301053.1	WP_001586615.1	562	DruH3	DruH3_00004	2025589	2028948	+	Escherichia coli KTE161	strain=KTE161	Scaffold	enterobacteria	Bacteria	Pseudomonadati	Pseudomonadota	Gammaproteobacteria	Enterobacterales	Enterobacteriaceae	Escherichia	Escherichia coli	NA	11	NA	NA	NA
GCF_000352325.1	NZ_KB733431.1	WP_020219138.1	WP_001586616.1	562	DruE3	DruE3_00003	1538461	1544775	+	Escherichia coli KTE50	strain=KTE50	Scaffold	enterobacteria	Bacteria	Pseudomonadati	Pseudomonadota	Gammaproteobacteria	Enterobacterales	Enterobacteriaceae	Escherichia	Escherichia coli	NA	11	NA	NA	NA
GCF_000352325.1	NZ_KB733431.1	WP_133301053.1	WP_001586615.1	562	DruH3	DruH3_00004	1535102	1538461	+	Escherichia coli KTE50	strain=KTE50	Scaffold	enterobacteria	Bacteria	Pseudomonadati	Pseudomonadota	Gammaproteobacteria	Enterobacterales	Enterobacteriaceae	Escherichia	Escherichia coli	NA	11	NA	NA	NA
GCF_000352725.1	NZ_KB733130.1	WP_001472887.1	WP_001472887.1	562	DruE3	DruE3_00003	2671898	2678242	+	Escherichia coli KTE154	strain=KTE154	Scaffold	enterobacteria	Bacteria	Pseudomonadati	Pseudomonadota	Gammaproteobacteria	Enterobacterales	Enterobacteriaceae	Escherichia	Escherichia coli	NA	2	NA	NA	NA
GCF_000352725.1	NZ_KB733130.1	WP_148717985.1	WP_148717985.1	562	DruH3	DruH3_00005	2669684	2671885	+	Escherichia coli KTE154	strain=KTE154	Scaffold	enterobacteria	Bacteria	Pseudomonadati	Pseudomonadota	Gammaproteobacteria	Enterobacterales	Enterobacteriaceae	Escherichia	Escherichia coli	NA	2	NA	NA	NA
GCF_000352745.1	NZ_KB733136.1	WP_000213430.1	WP_001605447.1	562	DruE3	DruE3_00003	563708	570052	+	Escherichia coli KTE158	strain=KTE158	Scaffold	enterobacteria	Bacteria	Pseudomonadati	Pseudomonadota	Gammaproteobacteria	Enterobacterales	Enterobacteriaceae	Escherichia	Escherichia coli	NA	2	NA	NA	NA
GCF_000352745.1	NZ_KB733136.1	WP_001513100.1	WP_001605445.1	562	DruH3	DruH3_00012	560405	563695	+	Escherichia coli KTE158	strain=KTE158	Scaffold	enterobacteria	Bacteria	Pseudomonadati	Pseudomonadota	Gammaproteobacteria	Enterobacterales	Enterobacteriaceae	Escherichia	Escherichia coli	NA	2	NA	NA	NA
GCF_000352965.1	NZ_KB733186.1	WP_020219138.1	WP_001586616.1	562	DruE3	DruE3_00003	395786	402100	+	Escherichia coli KTE202	strain=KTE202	Scaffold	enterobacteria	Bacteria	Pseudomonadati	Pseudomonadota	Gammaproteobacteria	Enterobacterales	Enterobacteriaceae	Escherichia	Escherichia coli	NA	11	NA	NA	NA
GCF_000352965.1	NZ_KB733186.1	WP_133301053.1	WP_001586615.1	562	DruH3	DruH3_00004	392427	395786	+	Escherichia coli KTE202	strain=KTE202	Scaffold	enterobacteria	Bacteria	Pseudomonadati	Pseudomonadota	Gammaproteobacteria	Enterobacterales	Enterobacteriaceae	Escherichia	Escherichia coli	NA	11	NA	NA	NA
GCF_000354775.2	NZ_AQEA01000085.1	WP_024254397.1	WP_000213435.1	562	DruE3	DruE3_00003	1982	8326	+	Escherichia coli 2747800	strain=2747800	Contig	enterobacteria	Bacteria	Pseudomonadati	Pseudomonadota	Gammaproteobacteria	Enterobacterales	Enterobacteriaceae	Escherichia	Escherichia coli	NA	2	NA	NA	NA
GCF_000354775.2	NZ_AQEA01000085.1	WP_208324579.1	WP_001399660.1	562	DruH3	DruH3_00005	227	1969	+	Escherichia coli 2747800	strain=2747800	Contig	enterobacteria	Bacteria	Pseudomonadati	Pseudomonadota	Gammaproteobacteria	Enterobacterales	Enterobacteriaceae	Escherichia	Escherichia coli	NA	2	NA	NA	NA
GCF_000354875.1	NZ_AQDZ01000107.1	WP_024254397.1	WP_001731863.1	562	DruE3	DruE3_00003	2005	8349	+	Escherichia coli 2749250	strain=2749250	Contig	enterobacteria	Bacteria	Pseudomonadati	Pseudomonadota	Gammaproteobacteria	Enterobacterales	Enterobacteriaceae	Escherichia	Escherichia coli	NA	2	NA	NA	NA
GCF_000354875.1	NZ_AQDZ01000107.1	WP_208324579.1	WP_001399660.1	562	DruH3	DruH3_00005	250	1992	+	Escherichia coli 2749250	strain=2749250	Contig	enterobacteria	Bacteria	Pseudomonadati	Pseudomonadota	Gammaproteobacteria	Enterobacterales	Enterobacteriaceae	Escherichia	Escherichia coli	NA	2	NA	NA	NA
GCF_000355615.2	NZ_AQDW01000088.1	WP_024254397.1	WP_001726687.1	562	DruE3	DruE3_00003	2108	8452	+	Escherichia coli 2770900	strain=2770900	Contig	enterobacteria	Bacteria	Pseudomonadati	Pseudomonadota	Gammaproteobacteria	Enterobacterales	Enterobacteriaceae	Escherichia	Escherichia coli	NA	2	NA	NA	NA
GCF_000355615.2	NZ_AQDW01000088.1	WP_208324579.1	WP_001399660.1	562	DruH3	DruH3_00005	353	2095	+	Escherichia coli 2770900	strain=2770900	Contig	enterobacteria	Bacteria	Pseudomonadati	Pseudomonadota	Gammaproteobacteria	Enterobacterales	Enterobacteriaceae	Escherichia	Escherichia coli	NA	2	NA	NA	NA
GCF_000356445.2	NZ_APXG01000173.1	WP_024254397.1	WP_001399661.1	562	DruE3	DruE3_00003	2118	8462	+	Escherichia coli 2860650	strain=2860650	Contig	enterobacteria	Bacteria	Pseudomonadati	Pseudomonadota	Gammaproteobacteria	Enterobacterales	Enterobacteriaceae	Escherichia	Escherichia coli	NA	2	NA	NA	NA
GCF_000356445.2	NZ_APXG01000173.1	WP_208324579.1	WP_001399660.1	562	DruH3	DruH3_00005	363	2105	+	Escherichia coli 2860650	strain=2860650	Contig	enterobacteria	Bacteria	Pseudomonadati	Pseudomonadota	Gammaproteobacteria	Enterobacterales	Enterobacteriaceae	Escherichia	Escherichia coli	NA	2	NA	NA	NA
GCF_000356605.2	NZ_AQEK01000045.1	WP_024254397.1	WP_000213435.1	562	DruE3	DruE3_00003	79591	85935	-	Escherichia coli p0305293.1	strain=p0305293.1	Contig	enterobacteria	Bacteria	Pseudomonadati	Pseudomonadota	Gammaproteobacteria	Enterobacterales	Enterobacteriaceae	Escherichia	Escherichia coli	NA	2	NA	NA	NA
GCF_000356605.2	NZ_AQEK01000045.1	WP_208324579.1	WP_001399660.1	562	DruH3	DruH3_00005	85948	87690	-	Escherichia coli p0305293.1	strain=p0305293.1	Contig	enterobacteria	Bacteria	Pseudomonadati	Pseudomonadota	Gammaproteobacteria	Enterobacterales	Enterobacteriaceae	Escherichia	Escherichia coli	NA	2	NA	NA	NA
GCF_000356665.2	NZ_AQER01000001.1	WP_001472886.1	WP_001556397.1	562	DruH3	DruH3_00012	68021	71311	+	Escherichia coli P0299917.1	strain=P0299917.1	Contig	enterobacteria	Bacteria	Pseudomonadati	Pseudomonadota	Gammaproteobacteria	Enterobacterales	Enterobacteriaceae	Escherichia	Escherichia coli	NA	2	NA	NA	NA
GCF_000356665.2	NZ_AQER01000001.1	WP_001472887.1	WP_001472887.1	562	DruE3	DruE3_00003	71324	77668	+	Escherichia coli P0299917.1	strain=P0299917.1	Contig	enterobacteria	Bacteria	Pseudomonadati	Pseudomonadota	Gammaproteobacteria	Enterobacterales	Enterobacteriaceae	Escherichia	Escherichia coli	NA	2	NA	NA	NA
GCF_000356865.2	NZ_APZI01000451.1	WP_024254397.1	WP_024253431.1	562	DruE3	DruE3_00003	1980	8324	+	Escherichia coli p0305293.13	strain=p0305293.13	Contig	enterobacteria	Bacteria	Pseudomonadati	Pseudomonadota	Gammaproteobacteria	Enterobacterales	Enterobacteriaceae	Escherichia	Escherichia coli	NA	2	NA	NA	NA
GCF_000356865.2	NZ_APZI01000451.1	WP_208324579.1	WP_001399660.1	562	DruH3	DruH3_00005	225	1967	+	Escherichia coli p0305293.13	strain=p0305293.13	Contig	enterobacteria	Bacteria	Pseudomonadati	Pseudomonadota	Gammaproteobacteria	Enterobacterales	Enterobacteriaceae	Escherichia	Escherichia coli	NA	2	NA	NA	NA
GCF_000357145.2	NZ_APYJ01000201.1	WP_001472886.1	WP_001472886.1	562	DruH3	DruH3_00012	30243	33533	+	Escherichia coli P02997067.6	strain=P02997067.6	Contig	enterobacteria	Bacteria	Pseudomonadati	Pseudomonadota	Gammaproteobacteria	Enterobacterales	Enterobacteriaceae	Escherichia	Escherichia coli	NA	2	NA	NA	NA
GCF_000357145.2	NZ_APYJ01000201.1	WP_001472887.1	WP_001472887.1	562	DruE3	DruE3_00003	33546	39890	+	Escherichia coli P02997067.6	strain=P02997067.6	Contig	enterobacteria	Bacteria	Pseudomonadati	Pseudomonadota	Gammaproteobacteria	Enterobacterales	Enterobacteriaceae	Escherichia	Escherichia coli	NA	2	NA	NA	NA
GCF_000357485.2	NZ_APZZ01000159.1	WP_024254397.1	WP_001555681.1	562	DruE3	DruE3_00003	2054	8398	+	Escherichia coli p0305293.14	strain=p0305293.14	Contig	enterobacteria	Bacteria	Pseudomonadati	Pseudomonadota	Gammaproteobacteria	Enterobacterales	Enterobacteriaceae	Escherichia	Escherichia coli	NA	2	NA	NA	NA
GCF_000357485.2	NZ_APZZ01000159.1	WP_208324579.1	WP_001399660.1	562	DruH3	DruH3_00005	299	2041	+	Escherichia coli p0305293.14	strain=p0305293.14	Contig	enterobacteria	Bacteria	Pseudomonadati	Pseudomonadota	Gammaproteobacteria	Enterobacterales	Enterobacteriaceae	Escherichia	Escherichia coli	NA	2	NA	NA	NA
GCF_000358555.1	NZ_AQBT01000187.1	WP_024254397.1	WP_001659515.1	562	DruE3	DruE3_00003	2116	8460	+	Escherichia coli p0305293.10	strain=p0305293.10	Contig	enterobacteria	Bacteria	Pseudomonadati	Pseudomonadota	Gammaproteobacteria	Enterobacterales	Enterobacteriaceae	Escherichia	Escherichia coli	NA	2	NA	NA	NA
GCF_000358555.1	NZ_AQBT01000187.1	WP_208324579.1	WP_001399660.1	562	DruH3	DruH3_00005	361	2103	+	Escherichia coli p0305293.10	strain=p0305293.10	Contig	enterobacteria	Bacteria	Pseudomonadati	Pseudomonadota	Gammaproteobacteria	Enterobacterales	Enterobacteriaceae	Escherichia	Escherichia coli	NA	2	NA	NA	NA
GCF_000358575.2	NZ_AQBU01000292.1	WP_024254397.1	WP_000213435.1	562	DruE3	DruE3_00003	2063	8407	+	Escherichia coli p0305293.11	strain=p0305293.11	Contig	enterobacteria	Bacteria	Pseudomonadati	Pseudomonadota	Gammaproteobacteria	Enterobacterales	Enterobacteriaceae	Escherichia	Escherichia coli	NA	2	NA	NA	NA
GCF_000358575.2	NZ_AQBU01000292.1	WP_208324579.1	WP_001399660.1	562	DruH3	DruH3_00005	308	2050	+	Escherichia coli p0305293.11	strain=p0305293.11	Contig	enterobacteria	Bacteria	Pseudomonadati	Pseudomonadota	Gammaproteobacteria	Enterobacterales	Enterobacteriaceae	Escherichia	Escherichia coli	NA	2	NA	NA	NA
GCF_000358595.2	NZ_AQBV01000163.1	WP_024254397.1	WP_024253153.1	562	DruE3	DruE3_00003	2054	8398	+	Escherichia coli p0305293.12	strain=p0305293.12	Contig	enterobacteria	Bacteria	Pseudomonadati	Pseudomonadota	Gammaproteobacteria	Enterobacterales	Enterobacteriaceae	Escherichia	Escherichia coli	NA	2	NA	NA	NA
GCF_000358595.2	NZ_AQBV01000163.1	WP_208324579.1	WP_001399660.1	562	DruH3	DruH3_00005	299	2041	+	Escherichia coli p0305293.12	strain=p0305293.12	Contig	enterobacteria	Bacteria	Pseudomonadati	Pseudomonadota	Gammaproteobacteria	Enterobacterales	Enterobacteriaceae	Escherichia	Escherichia coli	NA	2	NA	NA	NA
GCF_000358615.2	NZ_AQBW01000104.1	WP_024254397.1	WP_024253883.1	562	DruE3	DruE3_00003	2033	8377	+	Escherichia coli p0305293.15	strain=p0305293.15	Contig	enterobacteria	Bacteria	Pseudomonadati	Pseudomonadota	Gammaproteobacteria	Enterobacterales	Enterobacteriaceae	Escherichia	Escherichia coli	NA	2	NA	NA	NA
GCF_000358615.2	NZ_AQBW01000104.1	WP_208324579.1	WP_001399660.1	562	DruH3	DruH3_00005	278	2020	+	Escherichia coli p0305293.15	strain=p0305293.15	Contig	enterobacteria	Bacteria	Pseudomonadati	Pseudomonadota	Gammaproteobacteria	Enterobacterales	Enterobacteriaceae	Escherichia	Escherichia coli	NA	2	NA	NA	NA
GCF_000358635.2	NZ_AQBX01000150.1	WP_024254397.1	WP_001666925.1	562	DruE3	DruE3_00003	2029	8373	+	Escherichia coli p0305293.2	strain=p0305293.2	Contig	enterobacteria	Bacteria	Pseudomonadati	Pseudomonadota	Gammaproteobacteria	Enterobacterales	Enterobacteriaceae	Escherichia	Escherichia coli	NA	2	NA	NA	NA
GCF_000358635.2	NZ_AQBX01000150.1	WP_208324579.1	WP_001666924.1	562	DruH3	DruH3_00005	274	2016	+	Escherichia coli p0305293.2	strain=p0305293.2	Contig	enterobacteria	Bacteria	Pseudomonadati	Pseudomonadota	Gammaproteobacteria	Enterobacterales	Enterobacteriaceae	Escherichia	Escherichia coli	NA	2	NA	NA	NA
GCF_000358655.2	NZ_AQBY01000159.1	WP_024254397.1	WP_001668055.1	562	DruE3	DruE3_00003	2030	8374	+	Escherichia coli p0305293.3	strain=p0305293.3	Contig	enterobacteria	Bacteria	Pseudomonadati	Pseudomonadota	Gammaproteobacteria	Enterobacterales	Enterobacteriaceae	Escherichia	Escherichia coli	NA	2	NA	NA	NA
GCF_000358655.2	NZ_AQBY01000159.1	WP_208324579.1	WP_001399660.1	562	DruH3	DruH3_00005	275	2017	+	Escherichia coli p0305293.3	strain=p0305293.3	Contig	enterobacteria	Bacteria	Pseudomonadati	Pseudomonadota	Gammaproteobacteria	Enterobacterales	Enterobacteriaceae	Escherichia	Escherichia coli	NA	2	NA	NA	NA
GCF_000358675.2	NZ_AQBZ01000242.1	WP_024254397.1	WP_024254397.1	562	DruE3	DruE3_00003	2003	8347	+	Escherichia coli p0305293.4	strain=p0305293.4	Contig	enterobacteria	Bacteria	Pseudomonadati	Pseudomonadota	Gammaproteobacteria	Enterobacterales	Enterobacteriaceae	Escherichia	Escherichia coli	Y	2	NA	NA	GEI
GCF_000358675.2	NZ_AQBZ01000242.1	WP_208324579.1	WP_001399660.1	562	DruH3	DruH3_00005	248	1990	+	Escherichia coli p0305293.4	strain=p0305293.4	Contig	enterobacteria	Bacteria	Pseudomonadati	Pseudomonadota	Gammaproteobacteria	Enterobacterales	Enterobacteriaceae	Escherichia	Escherichia coli	Y	2	NA	NA	GEI
GCF_000358695.2	NZ_AQCD01000162.1	WP_024254397.1	WP_000213435.1	562	DruE3	DruE3_00003	2096	8440	+	Escherichia coli p0305293.8	strain=p0305293.8	Contig	enterobacteria	Bacteria	Pseudomonadati	Pseudomonadota	Gammaproteobacteria	Enterobacterales	Enterobacteriaceae	Escherichia	Escherichia coli	NA	2	NA	NA	NA
GCF_000358695.2	NZ_AQCD01000162.1	WP_208324579.1	WP_001399660.1	562	DruH3	DruH3_00005	341	2083	+	Escherichia coli p0305293.8	strain=p0305293.8	Contig	enterobacteria	Bacteria	Pseudomonadati	Pseudomonadota	Gammaproteobacteria	Enterobacterales	Enterobacteriaceae	Escherichia	Escherichia coli	NA	2	NA	NA	NA
GCF_000358715.2	NZ_AQCE01000149.1	WP_024254397.1	WP_000213435.1	562	DruE3	DruE3_00003	2092	8436	+	Escherichia coli p0305293.9	strain=p0305293.9	Contig	enterobacteria	Bacteria	Pseudomonadati	Pseudomonadota	Gammaproteobacteria	Enterobacterales	Enterobacteriaceae	Escherichia	Escherichia coli	NA	2	NA	NA	NA
GCF_000358715.2	NZ_AQCE01000149.1	WP_208324579.1	WP_001399660.1	562	DruH3	DruH3_00005	337	2079	+	Escherichia coli p0305293.9	strain=p0305293.9	Contig	enterobacteria	Bacteria	Pseudomonadati	Pseudomonadota	Gammaproteobacteria	Enterobacterales	Enterobacteriaceae	Escherichia	Escherichia coli	NA	2	NA	NA	NA
GCF_000359055.2	NZ_AQCA01000251.1	WP_024254397.1	WP_000213435.1	562	DruE3	DruE3_00003	2004	8348	+	Escherichia coli p0305293.5	strain=p0305293.5	Contig	enterobacteria	Bacteria	Pseudomonadati	Pseudomonadota	Gammaproteobacteria	Enterobacterales	Enterobacteriaceae	Escherichia	Escherichia coli	NA	2	NA	NA	NA
GCF_000359055.2	NZ_AQCA01000251.1	WP_208324579.1	WP_001399660.1	562	DruH3	DruH3_00005	249	1991	+	Escherichia coli p0305293.5	strain=p0305293.5	Contig	enterobacteria	Bacteria	Pseudomonadati	Pseudomonadota	Gammaproteobacteria	Enterobacterales	Enterobacteriaceae	Escherichia	Escherichia coli	NA	2	NA	NA	NA
GCF_000364445.2	NZ_CP043538.1	WP_010686556.1	WP_010686556.1	39956	DruH3	DruH3_00002	3669016	3672441	-	Methylobacterium mesophilicum SR1.6/6	strain=SR1.6/6	Complete Genome	a-proteobacteria	Bacteria	Pseudomonadati	Pseudomonadota	Alphaproteobacteria	Hyphomicrobiales	Methylobacteriaceae	Methylobacterium	Methylobacterium mesophilicum	Y	14	NA	NA	NA
GCF_000364445.2	NZ_CP043538.1	WP_158168908.1	WP_158168908.1	39956	DruE3	DruE3_00003	3662745	3668993	-	Methylobacterium mesophilicum SR1.6/6	strain=SR1.6/6	Complete Genome	a-proteobacteria	Bacteria	Pseudomonadati	Pseudomonadota	Alphaproteobacteria	Hyphomicrobiales	Methylobacteriaceae	Methylobacterium	Methylobacterium mesophilicum	Y	14	NA	NA	NA
GCF_000364625.1	NZ_KB822632.1	WP_017940170.1	WP_017940170.1	157784	DruE3	DruE3_00003	1224	7478	-	Pseudomonas thermotolerans DSM 14292	strain=DSM 14292	Scaffold	g-proteobacteria	Bacteria	Pseudomonadati	Pseudomonadota	Gammaproteobacteria	Pseudomonadales	Pseudomonadaceae	Zestomonas	Zestomonas thermotolerans	Y	6	NA	NA	GEI
GCF_000364625.1	NZ_KB822632.1	WP_017940171.1	WP_017940171.1	157784	DruH3	DruH3_00013	7488	10787	-	Pseudomonas thermotolerans DSM 14292	strain=DSM 14292	Scaffold	g-proteobacteria	Bacteria	Pseudomonadati	Pseudomonadota	Gammaproteobacteria	Pseudomonadales	Pseudomonadaceae	Zestomonas	Zestomonas thermotolerans	Y	6	NA	NA	GEI
GCF_000367345.1	NZ_BARE01000040.1	WP_019053885.1	WP_019053885.1	121428	DruH3	DruH3_00003	30204	33500	-	Sphingobium xenophagum NBRC 107872	strain=NBRC 107872	Contig	a-proteobacteria	Bacteria	Pseudomonadati	Pseudomonadota	Alphaproteobacteria	Sphingomonadales	Sphingobiaceae	Sphingobium	Sphingobium xenophagum	Y	14	0.9904	NA	GEI
GCF_000367345.1	NZ_BARE01000040.1	WP_086012677.1	WP_086012677.1	121428	DruE3	DruE3_00003	24251	30241	-	Sphingobium xenophagum NBRC 107872	strain=NBRC 107872	Contig	a-proteobacteria	Bacteria	Pseudomonadati	Pseudomonadota	Alphaproteobacteria	Sphingomonadales	Sphingobiaceae	Sphingobium	Sphingobium xenophagum	Y	14	0.9904	NA	GEI
GCF_000367825.1	NZ_APBQ01000056.1	WP_054881351.1	WP_033726462.1	303	DruH3	DruH3_00013	45547	48852	+	Pseudomonas putida TRO1	strain=TRO1	Contig	g-proteobacteria	Bacteria	Pseudomonadati	Pseudomonadota	Gammaproteobacteria	Pseudomonadales	Pseudomonadaceae	Pseudomonas	Pseudomonas putida	NA	6	NA	NA	NA
GCF_000367825.1	NZ_APBQ01000056.1	WP_063977436.1	WP_004575602.1	303	DruE3	DruE3_00003	48862	55116	+	Pseudomonas putida TRO1	strain=TRO1	Contig	g-proteobacteria	Bacteria	Pseudomonadati	Pseudomonadota	Gammaproteobacteria	Pseudomonadales	Pseudomonadaceae	Pseudomonas	Pseudomonas putida	NA	6	NA	NA	NA
GCF_000368425.1	NZ_KB849435.1	WP_004798978.1	WP_004798978.1	1144669	DruH3	DruH3_00012	771437	774805	+	Acinetobacter sp. CIP 102637	strain=CIP 102637	Scaffold	g-proteobacteria	Bacteria	Pseudomonadati	Pseudomonadota	Gammaproteobacteria	Moraxellales	Moraxellaceae	Acinetobacter	Acinetobacter sp. CIP 102637	NA	5	NA	NA	NA
GCF_000368425.1	NZ_KB849435.1	WP_032068729.1	WP_004798980.1	1144669	DruE3	DruE3_00003	774807	781106	+	Acinetobacter sp. CIP 102637	strain=CIP 102637	Scaffold	g-proteobacteria	Bacteria	Pseudomonadati	Pseudomonadota	Gammaproteobacteria	Moraxellales	Moraxellaceae	Acinetobacter	Acinetobacter sp. CIP 102637	NA	5	NA	NA	NA
GCF_000368485.1	NZ_KB849456.1	WP_004822986.1	WP_004822986.1	106649	DruE3	DruE3_00003	3309500	3315799	-	Acinetobacter guillouiae NIPH 991	strain=NIPH 991	Scaffold	g-proteobacteria	Bacteria	Pseudomonadati	Pseudomonadota	Gammaproteobacteria	Moraxellales	Moraxellaceae	Acinetobacter	Acinetobacter guillouiae	Y	5	NA	NA	GEI
GCF_000368485.1	NZ_KB849456.1	WP_004822987.1	WP_004822987.1	106649	DruH3	DruH3_00012	3315803	3319165	-	Acinetobacter guillouiae NIPH 991	strain=NIPH 991	Scaffold	g-proteobacteria	Bacteria	Pseudomonadati	Pseudomonadota	Gammaproteobacteria	Moraxellales	Moraxellaceae	Acinetobacter	Acinetobacter guillouiae	Y	5	NA	NA	GEI
GCF_000368765.1	NZ_KB849654.1	WP_004959350.1	WP_004959350.1	40215	DruE3	DruE3_00001	61187	64966	-	Acinetobacter junii CIP 64.5	strain=CIP 64.5	Scaffold	g-proteobacteria	Bacteria	Pseudomonadati	Pseudomonadota	Gammaproteobacteria	Moraxellales	Moraxellaceae	Acinetobacter	Acinetobacter junii	NA	5	NA	NA	NA
GCF_000368765.1	NZ_KB849654.1	WP_032068730.1	WP_004959352.1	40215	DruH3	DruH3_00012	64968	68336	-	Acinetobacter junii CIP 64.5	strain=CIP 64.5	Scaffold	g-proteobacteria	Bacteria	Pseudomonadati	Pseudomonadota	Gammaproteobacteria	Moraxellales	Moraxellaceae	Acinetobacter	Acinetobacter junii	NA	5	NA	NA	NA
GCF_000369205.1	NZ_KB849885.1	WP_002036795.1	WP_002036795.1	470	DruE3	DruE3_00003	577077	583394	+	Acinetobacter baumannii NIPH 335	strain=NIPH 335	Scaffold	g-proteobacteria	Bacteria	Pseudomonadati	Pseudomonadota	Gammaproteobacteria	Moraxellales	Moraxellaceae	Acinetobacter	Acinetobacter baumannii	NA	5	NA	NA	NA
GCF_000369205.1	NZ_KB849885.1	WP_005120035.1	WP_005120035.1	470	DruH3	DruH3_00007	573781	577074	+	Acinetobacter baumannii NIPH 335	strain=NIPH 335	Scaffold	g-proteobacteria	Bacteria	Pseudomonadati	Pseudomonadota	Gammaproteobacteria	Moraxellales	Moraxellaceae	Acinetobacter	Acinetobacter baumannii	NA	5	NA	NA	NA
GCF_000369265.1	NZ_KB849903.1	WP_002132498.1	WP_005132979.1	470	DruH3	DruH3_00012	469428	472796	-	Acinetobacter baumannii NIPH 67	strain=NIPH 67	Scaffold	g-proteobacteria	Bacteria	Pseudomonadati	Pseudomonadota	Gammaproteobacteria	Moraxellales	Moraxellaceae	Acinetobacter	Acinetobacter baumannii	NA	5	NA	NA	NA
GCF_000369265.1	NZ_KB849903.1	WP_002132586.1	WP_005132978.1	470	DruE3	DruE3_00003	463130	469426	-	Acinetobacter baumannii NIPH 67	strain=NIPH 67	Scaffold	g-proteobacteria	Bacteria	Pseudomonadati	Pseudomonadota	Gammaproteobacteria	Moraxellales	Moraxellaceae	Acinetobacter	Acinetobacter baumannii	NA	5	NA	NA	NA
GCF_000369685.1	NZ_KB850142.1	WP_005251380.1	WP_005251380.1	1144665	DruH3	DruH3_00007	509761	513054	+	Acinetobacter sp. CIP 102136	strain=CIP 102136	Scaffold	g-proteobacteria	Bacteria	Pseudomonadati	Pseudomonadota	Gammaproteobacteria	Moraxellales	Moraxellaceae	Acinetobacter	Acinetobacter sp. CIP 102136	NA	5	NA	NA	NA
GCF_000369685.1	NZ_KB850142.1	WP_045126473.1	WP_005251388.1	1144665	DruE3	DruE3_00003	513057	519374	+	Acinetobacter sp. CIP 102136	strain=CIP 102136	Scaffold	g-proteobacteria	Bacteria	Pseudomonadati	Pseudomonadota	Gammaproteobacteria	Moraxellales	Moraxellaceae	Acinetobacter	Acinetobacter sp. CIP 102136	NA	5	NA	NA	NA
GCF_000371965.1	NZ_AQUO01000001.1	WP_017998338.1	WP_017998338.1	1101189	DruE3	DruE3_00003	618801	624869	+	Paracoccus sp. N5	strain=N5	Contig	a-proteobacteria	Bacteria	Pseudomonadati	Pseudomonadota	Alphaproteobacteria	Rhodobacterales	Paracoccaceae	Paracoccus	Paracoccus sp. N5	Y	14	NA	NA	GEI
GCF_000371965.1	NZ_AQUO01000001.1	WP_026155138.1	WP_026155138.1	1101189	DruH3	DruH3_00002	615529	618786	+	Paracoccus sp. N5	strain=N5	Contig	a-proteobacteria	Bacteria	Pseudomonadati	Pseudomonadota	Alphaproteobacteria	Rhodobacterales	Paracoccaceae	Paracoccus	Paracoccus sp. N5	Y	14	NA	NA	GEI
GCF_000373765.1	NZ_KB892435.1	WP_018578528.1	WP_018578528.1	45075	DruE3	DruE3_00003	114709	121035	-	Legionella shakespearei DSM 23087	strain=DSM 23087	Scaffold	g-proteobacteria	Bacteria	Pseudomonadati	Pseudomonadota	Gammaproteobacteria	Legionellales	Legionellaceae	Legionella	Legionella shakespearei	NA	9	NA	NA	NA
GCF_000373765.1	NZ_KB892435.1	WP_018578529.1	WP_018578529.1	45075	DruH3	DruH3_00011	121047	124436	-	Legionella shakespearei DSM 23087	strain=DSM 23087	Scaffold	g-proteobacteria	Bacteria	Pseudomonadati	Pseudomonadota	Gammaproteobacteria	Legionellales	Legionellaceae	Legionella	Legionella shakespearei	NA	9	NA	NA	NA
GCF_000380185.1	NZ_KB904816.1	WP_020561144.1	WP_020561144.1	125627	DruE3	DruE3_00003	17142	23360	-	Thiofilum flexile DSM 14609	strain=DSM 14609	Scaffold	g-proteobacteria	Bacteria	Pseudomonadati	Pseudomonadota	Gammaproteobacteria	Thiotrichales	Thiofilaceae	Thiofilum	Thiofilum flexile	Y	15	NA	NA	NA
GCF_000380185.1	NZ_KB904816.1	WP_020561145.1	WP_020561145.1	125627	DruH3	DruH3_00012	23360	26725	-	Thiofilum flexile DSM 14609	strain=DSM 14609	Scaffold	g-proteobacteria	Bacteria	Pseudomonadati	Pseudomonadota	Gammaproteobacteria	Thiotrichales	Thiofilaceae	Thiofilum	Thiofilum flexile	Y	15	NA	NA	NA
GCF_000381405.1	NZ_KB906484.1	WP_019591938.1	WP_019591938.1	545275	DruH3	DruH3_00012	19758	23123	+	Thioalkalivibrio sp. ALE20	strain=ALE20	Scaffold	g-proteobacteria	Bacteria	Pseudomonadati	Pseudomonadota	Gammaproteobacteria	Chromatiales	Ectothiorhodospiraceae	Thioalkalivibrio	Thioalkalivibrio sp. ALE20	Y	2	NA	NA	NA
GCF_000381405.1	NZ_KB906484.1	WP_156824344.1	WP_156824344.1	545275	DruE3	DruE3_00001	23144	28654	+	Thioalkalivibrio sp. ALE20	strain=ALE20	Scaffold	g-proteobacteria	Bacteria	Pseudomonadati	Pseudomonadota	Gammaproteobacteria	Chromatiales	Ectothiorhodospiraceae	Thioalkalivibrio	Thioalkalivibrio sp. ALE20	Y	2	NA	NA	NA
GCF_000382345.1	NZ_KB908124.1	WP_020655807.1	WP_020655807.1	544911	DruE3	DruE3_00003	12038	18301	-	Massilia niastensis DSM 21313	strain=DSM 21313	Scaffold	b-proteobacteria	Bacteria	Pseudomonadati	Pseudomonadota	Betaproteobacteria	Burkholderiales	Oxalobacteraceae	Massilia	Massilia niastensis	Y	6	0.93	NA	GEI
GCF_000382345.1	NZ_KB908124.1	WP_026354967.1	WP_026354967.1	544911	DruH3	DruH3_00013	18321	21638	-	Massilia niastensis DSM 21313	strain=DSM 21313	Scaffold	b-proteobacteria	Bacteria	Pseudomonadati	Pseudomonadota	Betaproteobacteria	Burkholderiales	Oxalobacteraceae	Massilia	Massilia niastensis	Y	6	0.93	NA	GEI
GCF_000382885.1	NZ_CAVK010000098.1	WP_019053885.1	WP_006955899.1	332055	DruH3	DruH3_00003	7698	10994	+	Sphingobium indicum BiD32	strain=BiD32	Scaffold	a-proteobacteria	Bacteria	Pseudomonadati	Pseudomonadota	Alphaproteobacteria	Sphingomonadales	Sphingobiaceae	Sphingobium	Sphingobium indicum	Y	14	NA	NA	NA
GCF_000382885.1	NZ_CAVK010000098.1	WP_231382163.1	WP_231382163.1	332055	DruE3	DruE3_00001	10984	15633	+	Sphingobium indicum BiD32	strain=BiD32	Scaffold	a-proteobacteria	Bacteria	Pseudomonadati	Pseudomonadota	Alphaproteobacteria	Sphingomonadales	Sphingobiaceae	Sphingobium	Sphingobium indicum	Y	14	NA	NA	NA
GCF_000387585.1	NZ_AMWF01000166.1	WP_001887822.1	WP_019830007.1	666	DruH3	DruH3_00010	54236	57592	+	Vibrio cholerae CP1110	strain=CP1110	Contig	g-proteobacteria	Bacteria	Pseudomonadati	Pseudomonadota	Gammaproteobacteria	Vibrionales	Vibrionaceae	Vibrio	Vibrio cholerae	NA	10	NA	NA	NA
GCF_000387585.1	NZ_AMWF01000166.1	WP_142570044.1	WP_019830008.1	666	DruE3	DruE3_00003	57606	63803	+	Vibrio cholerae CP1110	strain=CP1110	Contig	g-proteobacteria	Bacteria	Pseudomonadati	Pseudomonadota	Gammaproteobacteria	Vibrionales	Vibrionaceae	Vibrio	Vibrio cholerae	NA	10	NA	NA	NA
GCF_000387605.1	NZ_AMWR01000165.1	WP_001887822.1	WP_019830007.1	666	DruH3	DruH3_00010	12069	15425	+	Vibrio cholerae CP1115	strain=CP1115	Contig	g-proteobacteria	Bacteria	Pseudomonadati	Pseudomonadota	Gammaproteobacteria	Vibrionales	Vibrionaceae	Vibrio	Vibrio cholerae	NA	10	NA	NA	NA
GCF_000387605.1	NZ_AMWR01000165.1	WP_142570044.1	WP_019830008.1	666	DruE3	DruE3_00003	15439	21636	+	Vibrio cholerae CP1115	strain=CP1115	Contig	g-proteobacteria	Bacteria	Pseudomonadati	Pseudomonadota	Gammaproteobacteria	Vibrionales	Vibrionaceae	Vibrio	Vibrio cholerae	NA	10	NA	NA	NA
GCF_000387625.1	NZ_AMWS01000099.1	WP_001887822.1	WP_019830007.1	666	DruH3	DruH3_00010	6762	10118	+	Vibrio cholerae CP1111	strain=CP1111	Contig	g-proteobacteria	Bacteria	Pseudomonadati	Pseudomonadota	Gammaproteobacteria	Vibrionales	Vibrionaceae	Vibrio	Vibrio cholerae	NA	10	NA	NA	NA
GCF_000387625.1	NZ_AMWS01000099.1	WP_142570044.1	WP_019830008.1	666	DruE3	DruE3_00003	10132	16329	+	Vibrio cholerae CP1111	strain=CP1111	Contig	g-proteobacteria	Bacteria	Pseudomonadati	Pseudomonadota	Gammaproteobacteria	Vibrionales	Vibrionaceae	Vibrio	Vibrio cholerae	NA	10	NA	NA	NA
GCF_000387645.1	NZ_AMWT01000113.1	WP_001887822.1	WP_019830007.1	666	DruH3	DruH3_00010	6744	10100	+	Vibrio cholerae CP1112	strain=CP1112	Contig	g-proteobacteria	Bacteria	Pseudomonadati	Pseudomonadota	Gammaproteobacteria	Vibrionales	Vibrionaceae	Vibrio	Vibrio cholerae	NA	10	NA	NA	NA
GCF_000387645.1	NZ_AMWT01000113.1	WP_142570044.1	WP_019830008.1	666	DruE3	DruE3_00003	10114	16311	+	Vibrio cholerae CP1112	strain=CP1112	Contig	g-proteobacteria	Bacteria	Pseudomonadati	Pseudomonadota	Gammaproteobacteria	Vibrionales	Vibrionaceae	Vibrio	Vibrio cholerae	NA	10	NA	NA	NA
GCF_000387665.1	NZ_AMWU01000056.1	WP_001887822.1	WP_019830007.1	666	DruH3	DruH3_00010	56711	60067	-	Vibrio cholerae CP1113	strain=CP1113	Contig	g-proteobacteria	Bacteria	Pseudomonadati	Pseudomonadota	Gammaproteobacteria	Vibrionales	Vibrionaceae	Vibrio	Vibrio cholerae	NA	10	NA	NA	NA
GCF_000387665.1	NZ_AMWU01000056.1	WP_142570044.1	WP_019830008.1	666	DruE3	DruE3_00003	50500	56697	-	Vibrio cholerae CP1113	strain=CP1113	Contig	g-proteobacteria	Bacteria	Pseudomonadati	Pseudomonadota	Gammaproteobacteria	Vibrionales	Vibrionaceae	Vibrio	Vibrio cholerae	NA	10	NA	NA	NA
GCF_000387685.1	NZ_AMWV01000178.1	WP_001887822.1	WP_019830007.1	666	DruH3	DruH3_00010	12069	15425	+	Vibrio cholerae CP1114	strain=CP1114	Contig	g-proteobacteria	Bacteria	Pseudomonadati	Pseudomonadota	Gammaproteobacteria	Vibrionales	Vibrionaceae	Vibrio	Vibrio cholerae	NA	10	NA	NA	NA
GCF_000387685.1	NZ_AMWV01000178.1	WP_142570044.1	WP_019830008.1	666	DruE3	DruE3_00003	15439	21636	+	Vibrio cholerae CP1114	strain=CP1114	Contig	g-proteobacteria	Bacteria	Pseudomonadati	Pseudomonadota	Gammaproteobacteria	Vibrionales	Vibrionaceae	Vibrio	Vibrio cholerae	NA	10	NA	NA	NA
GCF_000387705.1	NZ_AMWW01000116.1	WP_001887822.1	WP_019830007.1	666	DruH3	DruH3_00010	12069	15425	+	Vibrio cholerae CP1117	strain=CP1117	Contig	g-proteobacteria	Bacteria	Pseudomonadati	Pseudomonadota	Gammaproteobacteria	Vibrionales	Vibrionaceae	Vibrio	Vibrio cholerae	NA	10	NA	NA	NA
GCF_000387705.1	NZ_AMWW01000116.1	WP_142570044.1	WP_019830008.1	666	DruE3	DruE3_00003	15439	21636	+	Vibrio cholerae CP1117	strain=CP1117	Contig	g-proteobacteria	Bacteria	Pseudomonadati	Pseudomonadota	Gammaproteobacteria	Vibrionales	Vibrionaceae	Vibrio	Vibrio cholerae	NA	10	NA	NA	NA
GCF_000387725.1	NZ_ANNM01000194.1	WP_001887822.1	WP_019830007.1	666	DruH3	DruH3_00010	12069	15425	+	Vibrio cholerae CP1116	strain=CP1116	Scaffold	g-proteobacteria	Bacteria	Pseudomonadati	Pseudomonadota	Gammaproteobacteria	Vibrionales	Vibrionaceae	Vibrio	Vibrio cholerae	NA	10	NA	NA	NA
GCF_000387725.1	NZ_ANNM01000194.1	WP_142570044.1	WP_019830008.1	666	DruE3	DruE3_00003	15439	21636	+	Vibrio cholerae CP1116	strain=CP1116	Scaffold	g-proteobacteria	Bacteria	Pseudomonadati	Pseudomonadota	Gammaproteobacteria	Vibrionales	Vibrionaceae	Vibrio	Vibrio cholerae	NA	10	NA	NA	NA
GCF_000392555.1	NZ_ASHA01000001.1	WP_020219138.1	WP_000383109.1	562	DruE3	DruE3_00003	16721	23035	+	Escherichia coli O157 str. NCCP15739	strain=NCCP15739	Contig	enterobacteria	Bacteria	Pseudomonadati	Pseudomonadota	Gammaproteobacteria	Enterobacterales	Enterobacteriaceae	Escherichia	Escherichia coli	NA	11	NA	NA	NA
GCF_000392555.1	NZ_ASHA01000001.1	WP_133301053.1	WP_000960581.1	562	DruH3	DruH3_00004	13362	16721	+	Escherichia coli O157 str. NCCP15739	strain=NCCP15739	Contig	enterobacteria	Bacteria	Pseudomonadati	Pseudomonadota	Gammaproteobacteria	Enterobacterales	Enterobacteriaceae	Escherichia	Escherichia coli	NA	11	NA	NA	NA
GCF_000392575.1	NZ_ASHB01000114.1	WP_020219138.1	WP_020219138.1	562	DruE3	DruE3_00003	17184	23498	-	Escherichia coli O157 str. NCCP15738	strain=NCCP15738	Contig	enterobacteria	Bacteria	Pseudomonadati	Pseudomonadota	Gammaproteobacteria	Enterobacterales	Enterobacteriaceae	Escherichia	Escherichia coli	NA	11	NA	NA	NA
GCF_000392575.1	NZ_ASHB01000114.1	WP_133301053.1	WP_020219139.1	562	DruH3	DruH3_00004	23498	26857	-	Escherichia coli O157 str. NCCP15738	strain=NCCP15738	Contig	enterobacteria	Bacteria	Pseudomonadati	Pseudomonadota	Gammaproteobacteria	Enterobacterales	Enterobacteriaceae	Escherichia	Escherichia coli	NA	11	NA	NA	NA
GCF_000397245.1	NZ_AOQC01000036.1	WP_000213430.1	WP_020231086.1	562	DruE3	DruE3_00003	14811	21155	-	Escherichia coli TOP382-1	strain=TOP382-1	Contig	enterobacteria	Bacteria	Pseudomonadati	Pseudomonadota	Gammaproteobacteria	Enterobacterales	Enterobacteriaceae	Escherichia	Escherichia coli	NA	2	NA	NA	NA
GCF_000397245.1	NZ_AOQC01000036.1	WP_001513100.1	WP_001513100.1	562	DruH3	DruH3_00012	21168	24458	-	Escherichia coli TOP382-1	strain=TOP382-1	Contig	enterobacteria	Bacteria	Pseudomonadati	Pseudomonadota	Gammaproteobacteria	Enterobacterales	Enterobacteriaceae	Escherichia	Escherichia coli	NA	2	NA	NA	NA
GCF_000397445.1	NZ_AOQM01000067.1	WP_000213430.1	WP_020231086.1	562	DruE3	DruE3_00003	14804	21148	-	Escherichia coli TOP550-2	strain=TOP550-2	Contig	enterobacteria	Bacteria	Pseudomonadati	Pseudomonadota	Gammaproteobacteria	Enterobacterales	Enterobacteriaceae	Escherichia	Escherichia coli	NA	2	NA	NA	NA
GCF_000397445.1	NZ_AOQM01000067.1	WP_001513100.1	WP_001513100.1	562	DruH3	DruH3_00012	21161	24451	-	Escherichia coli TOP550-2	strain=TOP550-2	Contig	enterobacteria	Bacteria	Pseudomonadati	Pseudomonadota	Gammaproteobacteria	Enterobacterales	Enterobacteriaceae	Escherichia	Escherichia coli	NA	2	NA	NA	NA
GCF_000397485.1	NZ_AOQO01000059.1	WP_000213430.1	WP_020231086.1	562	DruE3	DruE3_00003	61436	67780	+	Escherichia coli TOP550-4	strain=TOP550-4	Contig	enterobacteria	Bacteria	Pseudomonadati	Pseudomonadota	Gammaproteobacteria	Enterobacterales	Enterobacteriaceae	Escherichia	Escherichia coli	NA	2	NA	NA	NA
GCF_000397485.1	NZ_AOQO01000059.1	WP_001513100.1	WP_001513100.1	562	DruH3	DruH3_00012	58133	61423	+	Escherichia coli TOP550-4	strain=TOP550-4	Contig	enterobacteria	Bacteria	Pseudomonadati	Pseudomonadota	Gammaproteobacteria	Enterobacterales	Enterobacteriaceae	Escherichia	Escherichia coli	NA	2	NA	NA	NA
GCF_000400365.1	NZ_BAOG01000003.1	WP_038874876.1	WP_038874876.1	766224	DruE3	DruE3_00003	213401	219685	+	Vibrio jasicida CAIM 1864 = LMG 25398	strain=CAIM 1864 = LMG 25398	Scaffold	g-proteobacteria	Bacteria	Pseudomonadati	Pseudomonadota	Gammaproteobacteria	Vibrionales	Vibrionaceae	Vibrio	Vibrio jasicida	Y	3	NA	NA	GEI
GCF_000400365.1	NZ_BAOG01000003.1	WP_227741109.1	WP_227741109.1	766224	DruH3	DruH3_00012	210069	213389	+	Vibrio jasicida CAIM 1864 = LMG 25398	strain=CAIM 1864 = LMG 25398	Scaffold	g-proteobacteria	Bacteria	Pseudomonadati	Pseudomonadota	Gammaproteobacteria	Vibrionales	Vibrionaceae	Vibrio	Vibrio jasicida	Y	3	NA	NA	GEI
GCF_000406385.1	NZ_AQQD01000021.1	WP_004178409.1	WP_020804796.1	573	DruH3	DruH3_00012	5980	9267	+	Klebsiella pneumoniae KP-7	strain=KP-7	Contig	enterobacteria	Bacteria	Pseudomonadati	Pseudomonadota	Gammaproteobacteria	Enterobacterales	Enterobacteriaceae	Klebsiella	Klebsiella pneumoniae	NA	2	NA	NA	NA
GCF_000406385.1	NZ_AQQD01000021.1	WP_200119417.1	WP_020805459.1	573	DruE3	DruE3_00003	9280	15600	+	Klebsiella pneumoniae KP-7	strain=KP-7	Contig	enterobacteria	Bacteria	Pseudomonadati	Pseudomonadota	Gammaproteobacteria	Enterobacterales	Enterobacteriaceae	Klebsiella	Klebsiella pneumoniae	NA	2	NA	NA	NA
GCF_000406505.1	NZ_APWE01000228.1	WP_004178409.1	WP_020804796.1	573	DruH3	DruH3_00012	5980	9267	+	Klebsiella pneumoniae KP-11	strain=KP-11	Contig	enterobacteria	Bacteria	Pseudomonadati	Pseudomonadota	Gammaproteobacteria	Enterobacterales	Enterobacteriaceae	Klebsiella	Klebsiella pneumoniae	NA	2	NA	NA	NA
GCF_000406505.1	NZ_APWE01000228.1	WP_200119417.1	WP_020805459.1	573	DruE3	DruE3_00003	9280	15600	+	Klebsiella pneumoniae KP-11	strain=KP-11	Contig	enterobacteria	Bacteria	Pseudomonadati	Pseudomonadota	Gammaproteobacteria	Enterobacterales	Enterobacteriaceae	Klebsiella	Klebsiella pneumoniae	NA	2	NA	NA	NA
GCF_000407665.1	NZ_KE136571.1	WP_000213430.1	WP_000213431.1	562	DruE3	DruE3_00003	393573	399917	+	Escherichia coli KTE1	strain=KTE1	Scaffold	enterobacteria	Bacteria	Pseudomonadati	Pseudomonadota	Gammaproteobacteria	Enterobacterales	Enterobacteriaceae	Escherichia	Escherichia coli	NA	2	NA	NA	NA
GCF_000407665.1	NZ_KE136571.1	WP_001513100.1	WP_001513100.1	562	DruH3	DruH3_00012	390270	393560	+	Escherichia coli KTE1	strain=KTE1	Scaffold	enterobacteria	Bacteria	Pseudomonadati	Pseudomonadota	Gammaproteobacteria	Enterobacterales	Enterobacteriaceae	Escherichia	Escherichia coli	NA	2	NA	NA	NA
GCF_000408185.1	NZ_KE136942.1	WP_000213430.1	WP_000213431.1	562	DruE3	DruE3_00003	67792	74136	+	Escherichia coli KTE200	strain=KTE200	Scaffold	enterobacteria	Bacteria	Pseudomonadati	Pseudomonadota	Gammaproteobacteria	Enterobacterales	Enterobacteriaceae	Escherichia	Escherichia coli	NA	2	NA	NA	NA
GCF_000408185.1	NZ_KE136942.1	WP_001513100.1	WP_001513100.1	562	DruH3	DruH3_00012	64489	67779	+	Escherichia coli KTE200	strain=KTE200	Scaffold	enterobacteria	Bacteria	Pseudomonadati	Pseudomonadota	Gammaproteobacteria	Enterobacterales	Enterobacteriaceae	Escherichia	Escherichia coli	NA	2	NA	NA	NA
GCF_000408245.1	NZ_KE136972.1	WP_001472886.1	WP_001774747.1	562	DruH3	DruH3_00012	1942871	1946161	+	Escherichia coli KTE222	strain=KTE222	Scaffold	enterobacteria	Bacteria	Pseudomonadati	Pseudomonadota	Gammaproteobacteria	Enterobacterales	Enterobacteriaceae	Escherichia	Escherichia coli	NA	2	NA	NA	NA
GCF_000408245.1	NZ_KE136972.1	WP_001472887.1	WP_001472887.1	562	DruE3	DruE3_00003	1946174	1952518	+	Escherichia coli KTE222	strain=KTE222	Scaffold	enterobacteria	Bacteria	Pseudomonadati	Pseudomonadota	Gammaproteobacteria	Enterobacterales	Enterobacteriaceae	Escherichia	Escherichia coli	NA	2	NA	NA	NA
GCF_000408385.1	NZ_KE137040.1	WP_000213430.1	WP_000213431.1	562	DruE3	DruE3_00003	95142	101486	+	Escherichia coli KTE68	strain=KTE68	Scaffold	enterobacteria	Bacteria	Pseudomonadati	Pseudomonadota	Gammaproteobacteria	Enterobacterales	Enterobacteriaceae	Escherichia	Escherichia coli	NA	2	NA	NA	NA
GCF_000408385.1	NZ_KE137040.1	WP_001513100.1	WP_001513100.1	562	DruH3	DruH3_00012	91839	95129	+	Escherichia coli KTE68	strain=KTE68	Scaffold	enterobacteria	Bacteria	Pseudomonadati	Pseudomonadota	Gammaproteobacteria	Enterobacterales	Enterobacteriaceae	Escherichia	Escherichia coli	NA	2	NA	NA	NA
GCF_000408705.1	NZ_KE137233.1	WP_000213430.1	WP_000213431.1	562	DruE3	DruE3_00003	712379	718723	+	Escherichia coli KTE127	strain=KTE127	Scaffold	enterobacteria	Bacteria	Pseudomonadati	Pseudomonadota	Gammaproteobacteria	Enterobacterales	Enterobacteriaceae	Escherichia	Escherichia coli	NA	2	NA	NA	NA
GCF_000408705.1	NZ_KE137233.1	WP_001513100.1	WP_001513100.1	562	DruH3	DruH3_00012	709076	712366	+	Escherichia coli KTE127	strain=KTE127	Scaffold	enterobacteria	Bacteria	Pseudomonadati	Pseudomonadota	Gammaproteobacteria	Enterobacterales	Enterobacteriaceae	Escherichia	Escherichia coli	NA	2	NA	NA	NA
GCF_000408765.1	NZ_KE137276.1	WP_000213430.1	WP_000213431.1	562	DruE3	DruE3_00003	64416	70760	-	Escherichia coli KTE134	strain=KTE134	Scaffold	enterobacteria	Bacteria	Pseudomonadati	Pseudomonadota	Gammaproteobacteria	Enterobacterales	Enterobacteriaceae	Escherichia	Escherichia coli	NA	2	NA	NA	NA
GCF_000408765.1	NZ_KE137276.1	WP_001513100.1	WP_001513100.1	562	DruH3	DruH3_00012	70773	74063	-	Escherichia coli KTE134	strain=KTE134	Scaffold	enterobacteria	Bacteria	Pseudomonadati	Pseudomonadota	Gammaproteobacteria	Enterobacterales	Enterobacteriaceae	Escherichia	Escherichia coli	NA	2	NA	NA	NA
GCF_000408865.1	NZ_KE137323.1	WP_016253794.1	WP_016253794.1	287	DruE3	DruE3_00003	4959120	4965320	+	Pseudomonas aeruginosa PAK	strain=PAK	Scaffold	g-proteobacteria	Bacteria	Pseudomonadati	Pseudomonadota	Gammaproteobacteria	Pseudomonadales	Pseudomonadaceae	Pseudomonas	Pseudomonas aeruginosa	NA	9	NA	NA	NA
GCF_000408865.1	NZ_KE137323.1	WP_228380305.1	WP_228380305.1	287	DruH3	DruH3_00011	4955764	4959114	+	Pseudomonas aeruginosa PAK	strain=PAK	Scaffold	g-proteobacteria	Bacteria	Pseudomonadati	Pseudomonadota	Gammaproteobacteria	Pseudomonadales	Pseudomonadaceae	Pseudomonas	Pseudomonas aeruginosa	NA	9	NA	NA	NA
GCF_000409125.1	NZ_ARPR01000126.1	WP_004178409.1	WP_004178409.1	573	DruH3	DruH3_00012	32326	35613	-	Klebsiella pneumoniae UHKPC57	strain=UHKPC57	Contig	enterobacteria	Bacteria	Pseudomonadati	Pseudomonadota	Gammaproteobacteria	Enterobacterales	Enterobacteriaceae	Klebsiella	Klebsiella pneumoniae	NA	2	NA	NA	NA
GCF_000409125.1	NZ_ARPR01000126.1	WP_200119417.1	WP_004178408.1	573	DruE3	DruE3_00003	25993	32313	-	Klebsiella pneumoniae UHKPC57	strain=UHKPC57	Contig	enterobacteria	Bacteria	Pseudomonadati	Pseudomonadota	Gammaproteobacteria	Enterobacterales	Enterobacteriaceae	Klebsiella	Klebsiella pneumoniae	NA	2	NA	NA	NA
GCF_000409265.1	NZ_AJKT01000023.1	WP_007854298.1	WP_094301104.1	28141	DruH3	DruH3_00012	63244	66537	-	Cronobacter sakazakii 2151	strain=2151	Contig	enterobacteria	Bacteria	Pseudomonadati	Pseudomonadota	Gammaproteobacteria	Enterobacterales	Enterobacteriaceae	Cronobacter	Cronobacter sakazakii	NA	2	NA	NA	NA
GCF_000409265.1	NZ_AJKT01000023.1	WP_029590995.1	WP_038876616.1	28141	DruE3	DruE3_00003	56913	63233	-	Cronobacter sakazakii 2151	strain=2151	Contig	enterobacteria	Bacteria	Pseudomonadati	Pseudomonadota	Gammaproteobacteria	Enterobacterales	Enterobacteriaceae	Cronobacter	Cronobacter sakazakii	NA	2	NA	NA	NA
GCF_000409385.1	NZ_AJLB01000108.1	WP_007854298.1	WP_007854298.1	28141	DruH3	DruH3_00012	17840	21133	+	Cronobacter sakazakii ES713	strain=ES713	Contig	enterobacteria	Bacteria	Pseudomonadati	Pseudomonadota	Gammaproteobacteria	Enterobacterales	Enterobacteriaceae	Cronobacter	Cronobacter sakazakii	NA	2	NA	NA	NA
GCF_000409385.1	NZ_AJLB01000108.1	WP_029590995.1	WP_038876616.1	28141	DruE3	DruE3_00003	21144	27464	+	Cronobacter sakazakii ES713	strain=ES713	Contig	enterobacteria	Bacteria	Pseudomonadati	Pseudomonadota	Gammaproteobacteria	Enterobacterales	Enterobacteriaceae	Cronobacter	Cronobacter sakazakii	NA	2	NA	NA	NA
GCF_000411795.1	NZ_AFYW01000030.1	WP_000083328.1	WP_016505096.1	28901	DruH3	DruH3_00012	92113	95412	-	Salmonella enterica subsp. enterica serovar Paratyphi A str. GZ9A00052	strain=GZ9A00052	Contig	enterobacteria	Bacteria	Pseudomonadati	Pseudomonadota	Gammaproteobacteria	Enterobacterales	Enterobacteriaceae	Salmonella	Salmonella enterica	NA	2	NA	NA	NA
GCF_000411795.1	NZ_AFYW01000030.1	WP_000213428.1	WP_000213429.1	28901	DruE3	DruE3_00003	85780	92100	-	Salmonella enterica subsp. enterica serovar Paratyphi A str. GZ9A00052	strain=GZ9A00052	Contig	enterobacteria	Bacteria	Pseudomonadati	Pseudomonadota	Gammaproteobacteria	Enterobacterales	Enterobacteriaceae	Salmonella	Salmonella enterica	NA	2	NA	NA	NA
GCF_000411815.1	NZ_AFYX01000025.1	WP_000083328.1	WP_016505867.1	28901	DruH3	DruH3_00012	92246	95545	-	Salmonella enterica subsp. enterica serovar Paratyphi A str. GXS2268	strain=GXS2268	Contig	enterobacteria	Bacteria	Pseudomonadati	Pseudomonadota	Gammaproteobacteria	Enterobacterales	Enterobacteriaceae	Salmonella	Salmonella enterica	NA	2	NA	NA	NA
GCF_000411815.1	NZ_AFYX01000025.1	WP_000213428.1	WP_016505866.1	28901	DruE3	DruE3_00003	85913	92233	-	Salmonella enterica subsp. enterica serovar Paratyphi A str. GXS2268	strain=GXS2268	Contig	enterobacteria	Bacteria	Pseudomonadati	Pseudomonadota	Gammaproteobacteria	Enterobacterales	Enterobacteriaceae	Salmonella	Salmonella enterica	NA	2	NA	NA	NA
GCF_000411835.1	NZ_AFYY01000027.1	WP_000083328.1	WP_000083328.1	28901	DruH3	DruH3_00012	92238	95537	-	Salmonella enterica subsp. enterica serovar Paratyphi A str. JX05-19	strain=JX05-19	Contig	enterobacteria	Bacteria	Pseudomonadati	Pseudomonadota	Gammaproteobacteria	Enterobacterales	Enterobacteriaceae	Salmonella	Salmonella enterica	NA	2	NA	NA	NA
GCF_000411835.1	NZ_AFYY01000027.1	WP_000213428.1	WP_016506139.1	28901	DruE3	DruE3_00003	85905	92225	-	Salmonella enterica subsp. enterica serovar Paratyphi A str. JX05-19	strain=JX05-19	Contig	enterobacteria	Bacteria	Pseudomonadati	Pseudomonadota	Gammaproteobacteria	Enterobacterales	Enterobacteriaceae	Salmonella	Salmonella enterica	NA	2	NA	NA	NA
GCF_000412355.1	NZ_ASQS01000058.1	WP_065278767.1	WP_003160970.1	287	DruE3	DruE3_00003	24503	30718	-	Pseudomonas aeruginosa str. C 763	strain=C 763	Contig	g-proteobacteria	Bacteria	Pseudomonadati	Pseudomonadota	Gammaproteobacteria	Pseudomonadales	Pseudomonadaceae	Pseudomonas	Pseudomonas aeruginosa	NA	9	NA	NA	NA
GCF_000412355.1	NZ_ASQS01000058.1	WP_230091298.1	WP_042173095.1	287	DruH3	DruH3_00011	30724	33834	-	Pseudomonas aeruginosa str. C 763	strain=C 763	Contig	g-proteobacteria	Bacteria	Pseudomonadati	Pseudomonadota	Gammaproteobacteria	Pseudomonadales	Pseudomonadaceae	Pseudomonas	Pseudomonas aeruginosa	NA	9	NA	NA	NA
GCF_000417465.1	NZ_ARSM01000005.1	WP_004178409.1	WP_004178409.1	573	DruH3	DruH3_00012	8713	12000	+	Klebsiella pneumoniae UHKPC179	strain=UHKPC179	Contig	enterobacteria	Bacteria	Pseudomonadati	Pseudomonadota	Gammaproteobacteria	Enterobacterales	Enterobacteriaceae	Klebsiella	Klebsiella pneumoniae	NA	2	NA	NA	NA
GCF_000417465.1	NZ_ARSM01000005.1	WP_200119417.1	WP_004178408.1	573	DruE3	DruE3_00003	12013	18333	+	Klebsiella pneumoniae UHKPC179	strain=UHKPC179	Contig	enterobacteria	Bacteria	Pseudomonadati	Pseudomonadota	Gammaproteobacteria	Enterobacterales	Enterobacteriaceae	Klebsiella	Klebsiella pneumoniae	NA	2	NA	NA	NA
GCF_000418615.2	NZ_KE375284.1	WP_000213430.1	WP_000213431.1	562	DruE3	DruE3_00003	48943	55287	-	Escherichia coli MC6002	strain=MC6002	Scaffold	enterobacteria	Bacteria	Pseudomonadati	Pseudomonadota	Gammaproteobacteria	Enterobacterales	Enterobacteriaceae	Escherichia	Escherichia coli	NA	2	NA	NA	NA
GCF_000418615.2	NZ_KE375284.1	WP_001513100.1	WP_001513100.1	562	DruH3	DruH3_00012	55300	58590	-	Escherichia coli MC6002	strain=MC6002	Scaffold	enterobacteria	Bacteria	Pseudomonadati	Pseudomonadota	Gammaproteobacteria	Enterobacterales	Enterobacteriaceae	Escherichia	Escherichia coli	NA	2	NA	NA	NA
GCF_000418635.1	NZ_KE375288.1	WP_000213430.1	WP_000213431.1	562	DruE3	DruE3_00003	39840	46184	+	Escherichia coli MC23	strain=MC23	Scaffold	enterobacteria	Bacteria	Pseudomonadati	Pseudomonadota	Gammaproteobacteria	Enterobacterales	Enterobacteriaceae	Escherichia	Escherichia coli	NA	2	NA	NA	NA
GCF_000418635.1	NZ_KE375288.1	WP_001513100.1	WP_001513100.1	562	DruH3	DruH3_00012	36537	39827	+	Escherichia coli MC23	strain=MC23	Scaffold	enterobacteria	Bacteria	Pseudomonadati	Pseudomonadota	Gammaproteobacteria	Enterobacterales	Enterobacteriaceae	Escherichia	Escherichia coli	NA	2	NA	NA	NA
GCF_000418655.1	NZ_KE375356.1	WP_000213430.1	WP_000213431.1	562	DruE3	DruE3_00003	66831	73175	+	Escherichia coli MC21	strain=MC21	Scaffold	enterobacteria	Bacteria	Pseudomonadati	Pseudomonadota	Gammaproteobacteria	Enterobacterales	Enterobacteriaceae	Escherichia	Escherichia coli	NA	2	NA	NA	NA
GCF_000418655.1	NZ_KE375356.1	WP_001513100.1	WP_001513100.1	562	DruH3	DruH3_00012	63528	66818	+	Escherichia coli MC21	strain=MC21	Scaffold	enterobacteria	Bacteria	Pseudomonadati	Pseudomonadota	Gammaproteobacteria	Enterobacterales	Enterobacteriaceae	Escherichia	Escherichia coli	NA	2	NA	NA	NA
GCF_000418675.1	NZ_KE375408.1	WP_000213430.1	WP_000213431.1	562	DruE3	DruE3_00003	48711	55055	-	Escherichia coli MC19	strain=MC19	Scaffold	enterobacteria	Bacteria	Pseudomonadati	Pseudomonadota	Gammaproteobacteria	Enterobacterales	Enterobacteriaceae	Escherichia	Escherichia coli	NA	2	NA	NA	NA
GCF_000418675.1	NZ_KE375408.1	WP_001513100.1	WP_001513100.1	562	DruH3	DruH3_00012	55068	58358	-	Escherichia coli MC19	strain=MC19	Scaffold	enterobacteria	Bacteria	Pseudomonadati	Pseudomonadota	Gammaproteobacteria	Enterobacterales	Enterobacteriaceae	Escherichia	Escherichia coli	NA	2	NA	NA	NA
GCF_000418695.2	NZ_KE375437.1	WP_000213430.1	WP_000213431.1	562	DruE3	DruE3_00003	63646	69990	+	Escherichia coli AB43739056-isolate1	strain=AB43739056-isolate1	Scaffold	enterobacteria	Bacteria	Pseudomonadati	Pseudomonadota	Gammaproteobacteria	Enterobacterales	Enterobacteriaceae	Escherichia	Escherichia coli	NA	2	NA	NA	NA
GCF_000418695.2	NZ_KE375437.1	WP_001513100.1	WP_001513100.1	562	DruH3	DruH3_00012	60343	63633	+	Escherichia coli AB43739056-isolate1	strain=AB43739056-isolate1	Scaffold	enterobacteria	Bacteria	Pseudomonadati	Pseudomonadota	Gammaproteobacteria	Enterobacterales	Enterobacteriaceae	Escherichia	Escherichia coli	NA	2	NA	NA	NA
GCF_000418775.1	NZ_KE375593.1	WP_000213430.1	WP_000213431.1	562	DruE3	DruE3_00003	48961	55305	-	Escherichia coli 112469218-isolate1	strain=112469218-isolate1	Scaffold	enterobacteria	Bacteria	Pseudomonadati	Pseudomonadota	Gammaproteobacteria	Enterobacterales	Enterobacteriaceae	Escherichia	Escherichia coli	NA	2	NA	NA	NA
GCF_000418775.1	NZ_KE375593.1	WP_001513100.1	WP_001513100.1	562	DruH3	DruH3_00012	55318	58608	-	Escherichia coli 112469218-isolate1	strain=112469218-isolate1	Scaffold	enterobacteria	Bacteria	Pseudomonadati	Pseudomonadota	Gammaproteobacteria	Enterobacterales	Enterobacteriaceae	Escherichia	Escherichia coli	NA	2	NA	NA	NA
GCF_000419525.1	NZ_ATTE01000001.1	WP_022951993.1	WP_022951993.1	45248	DruE3	DruE3_00003	2050204	2056521	-	Leucothrix mucor DSM 2157	strain=DSM 2157	Contig	g-proteobacteria	Bacteria	Pseudomonadati	Pseudomonadota	Gammaproteobacteria	Thiotrichales	Thiotrichaceae	Leucothrix	Leucothrix mucor	Y	6	NA	NA	GEI
GCF_000419525.1	NZ_ATTE01000001.1	WP_022951994.1	WP_022951994.1	45248	DruH3	DruH3_00013	2056528	2059830	-	Leucothrix mucor DSM 2157	strain=DSM 2157	Contig	g-proteobacteria	Bacteria	Pseudomonadati	Pseudomonadota	Gammaproteobacteria	Thiotrichales	Thiotrichaceae	Leucothrix	Leucothrix mucor	Y	6	NA	NA	GEI
GCF_000422985.1	NZ_KE383966.1	WP_036857945.1	WP_036857945.1	196588	DruE3	DruE3_00003	86	6145	-	Erythrobacter cryptus DSM 12079	strain=DSM 12079	Scaffold	a-proteobacteria	Bacteria	Pseudomonadati	Pseudomonadota	Alphaproteobacteria	Sphingomonadales	Erythrobacteraceae	Erythrobacter	Erythrobacter cryptus	Y	14	NA	NA	GEI
GCF_000422985.1	NZ_KE383966.1	WP_156894092.1	WP_156894092.1	196588	DruH3	DruH3_00002	6145	9462	-	Erythrobacter cryptus DSM 12079	strain=DSM 12079	Scaffold	a-proteobacteria	Bacteria	Pseudomonadati	Pseudomonadota	Alphaproteobacteria	Sphingomonadales	Erythrobacteraceae	Erythrobacter	Erythrobacter cryptus	Y	14	NA	NA	GEI
GCF_000425305.1	NZ_AUDE01000030.1	WP_028872941.1	WP_028872941.1	49278	DruE3	DruE3_00002	19003	24921	-	Psychroserpens burtonensis DSM 12212	strain=DSM 12212	Scaffold	CFB group bacteria	Bacteria	Pseudomonadati	Bacteroidota	Flavobacteriia	Flavobacteriales	Flavobacteriaceae	Psychroserpens	Psychroserpens burtonensis	Y	13	NA	NA	NA
GCF_000425305.1	NZ_AUDE01000030.1	WP_028872942.1	WP_028872942.1	49278	DruH3	DruH3_00008	24926	27946	-	Psychroserpens burtonensis DSM 12212	strain=DSM 12212	Scaffold	CFB group bacteria	Bacteria	Pseudomonadati	Bacteroidota	Flavobacteriia	Flavobacteriales	Flavobacteriaceae	Psychroserpens	Psychroserpens burtonensis	Y	13	NA	NA	NA
GCF_000428045.1	NZ_ATZE01000021.1	WP_029134079.1	WP_029134079.1	191960	DruE3	DruE3_00003	30260	36520	-	Sedimenticola selenatireducens DSM 17993	strain=DSM 17993	Scaffold	g-proteobacteria	Bacteria	Pseudomonadati	Pseudomonadota	Gammaproteobacteria	Chromatiales	Sedimenticolaceae	Sedimenticola	Sedimenticola selenatireducens	Y	6	0.9491	NA	NA
GCF_000428045.1	NZ_ATZE01000021.1	WP_037375559.1	WP_037375559.1	191960	DruH3	DruH3_00013	36534	39854	-	Sedimenticola selenatireducens DSM 17993	strain=DSM 17993	Scaffold	g-proteobacteria	Bacteria	Pseudomonadati	Pseudomonadota	Gammaproteobacteria	Chromatiales	Sedimenticolaceae	Sedimenticola	Sedimenticola selenatireducens	Y	6	0.9491	NA	NA
GCF_000429925.1	NZ_AUCU01000032.1	WP_028324734.1	WP_028324734.1	340467	DruH3	DruH3_00011	13431	16835	-	Desulfatirhabdium butyrativorans DSM 18734	strain=DSM 18734	Scaffold	bacteria	Bacteria	Pseudomonadati	Thermodesulfobacteriota	Desulfobacteria	Desulfobacterales	Desulfatirhabdiaceae	Desulfatirhabdium	Desulfatirhabdium butyrativorans	Y	9	NA	NA	NA
GCF_000429925.1	NZ_AUCU01000032.1	WP_051328112.1	WP_051328112.1	340467	DruE3	DruE3_00001	8237	13363	-	Desulfatirhabdium butyrativorans DSM 18734	strain=DSM 18734	Scaffold	bacteria	Bacteria	Pseudomonadati	Thermodesulfobacteriota	Desulfobacteria	Desulfobacterales	Desulfatirhabdiaceae	Desulfatirhabdium	Desulfatirhabdium butyrativorans	Y	9	NA	NA	NA
GCF_000446135.2	NZ_AIAF01000105.1	WP_020219138.1	WP_000383112.1	562	DruE3	DruE3_00003	294008	300322	-	Escherichia coli C154_11	strain=C154_11	Contig	enterobacteria	Bacteria	Pseudomonadati	Pseudomonadota	Gammaproteobacteria	Enterobacterales	Enterobacteriaceae	Escherichia	Escherichia coli	NA	11	NA	NA	NA
GCF_000446135.2	NZ_AIAF01000105.1	WP_133301053.1	WP_000960581.1	562	DruH3	DruH3_00004	300322	303681	-	Escherichia coli C154_11	strain=C154_11	Contig	enterobacteria	Bacteria	Pseudomonadati	Pseudomonadota	Gammaproteobacteria	Enterobacterales	Enterobacteriaceae	Escherichia	Escherichia coli	NA	11	NA	NA	NA
GCF_000446195.2	NZ_AIAI01000020.1	WP_020219138.1	WP_000383107.1	562	DruE3	DruE3_00003	61978	68292	-	Escherichia coli C161_11	strain=C161_11	Contig	enterobacteria	Bacteria	Pseudomonadati	Pseudomonadota	Gammaproteobacteria	Enterobacterales	Enterobacteriaceae	Escherichia	Escherichia coli	NA	11	NA	NA	NA
GCF_000446195.2	NZ_AIAI01000020.1	WP_133301053.1	WP_000960581.1	562	DruH3	DruH3_00004	68292	71651	-	Escherichia coli C161_11	strain=C161_11	Contig	enterobacteria	Bacteria	Pseudomonadati	Pseudomonadota	Gammaproteobacteria	Enterobacterales	Enterobacteriaceae	Escherichia	Escherichia coli	NA	11	NA	NA	NA
GCF_000446485.2	NZ_AIAW01000022.1	WP_020219138.1	WP_000383109.1	562	DruE3	DruE3_00003	293799	300113	-	Escherichia coli C354_03B	strain=C354_03B	Contig	enterobacteria	Bacteria	Pseudomonadati	Pseudomonadota	Gammaproteobacteria	Enterobacterales	Enterobacteriaceae	Escherichia	Escherichia coli	NA	11	NA	NA	NA
GCF_000446485.2	NZ_AIAW01000022.1	WP_133301053.1	WP_000960581.1	562	DruH3	DruH3_00004	300113	303472	-	Escherichia coli C354_03B	strain=C354_03B	Contig	enterobacteria	Bacteria	Pseudomonadati	Pseudomonadota	Gammaproteobacteria	Enterobacterales	Enterobacteriaceae	Escherichia	Escherichia coli	NA	11	NA	NA	NA
GCF_000447025.2	NZ_AIBY01000006.1	WP_020219138.1	WP_000383109.1	562	DruE3	DruE3_00003	16719	23033	+	Escherichia coli C842_97	strain=C842_97	Contig	enterobacteria	Bacteria	Pseudomonadati	Pseudomonadota	Gammaproteobacteria	Enterobacterales	Enterobacteriaceae	Escherichia	Escherichia coli	NA	11	NA	NA	NA
GCF_000447025.2	NZ_AIBY01000006.1	WP_133301053.1	WP_000960581.1	562	DruH3	DruH3_00004	13360	16719	+	Escherichia coli C842_97	strain=C842_97	Contig	enterobacteria	Bacteria	Pseudomonadati	Pseudomonadota	Gammaproteobacteria	Enterobacterales	Enterobacteriaceae	Escherichia	Escherichia coli	NA	11	NA	NA	NA
GCF_000455405.1	NZ_CBMT010000016.1	WP_033873771.1	WP_033873771.1	287	DruE3	DruE3_00001	1	3393	-	Pseudomonas aeruginosa B3-208	strain=B3-208	Scaffold	g-proteobacteria	Bacteria	Pseudomonadati	Pseudomonadota	Gammaproteobacteria	Pseudomonadales	Pseudomonadaceae	Pseudomonas	Pseudomonas aeruginosa	Y	9	NA	NA	GEI
GCF_000455405.1	NZ_CBMT010000016.1	WP_230091298.1	WP_023086886.1	287	DruH3	DruH3_00011	3399	6746	-	Pseudomonas aeruginosa B3-208	strain=B3-208	Scaffold	g-proteobacteria	Bacteria	Pseudomonadati	Pseudomonadota	Gammaproteobacteria	Pseudomonadales	Pseudomonadaceae	Pseudomonas	Pseudomonas aeruginosa	Y	9	NA	NA	GEI
GCF_000455425.1	NZ_CBMS010000009.1	WP_065278767.1	WP_023086885.1	287	DruE3	DruE3_00003	14066	20281	-	Pseudomonas aeruginosa B3-CFI	strain=B3-CFI	Contig	g-proteobacteria	Bacteria	Pseudomonadati	Pseudomonadota	Gammaproteobacteria	Pseudomonadales	Pseudomonadaceae	Pseudomonas	Pseudomonas aeruginosa	NA	9	NA	NA	NA
GCF_000455425.1	NZ_CBMS010000009.1	WP_230091298.1	WP_023086886.1	287	DruH3	DruH3_00011	20287	23634	-	Pseudomonas aeruginosa B3-CFI	strain=B3-CFI	Contig	g-proteobacteria	Bacteria	Pseudomonadati	Pseudomonadota	Gammaproteobacteria	Pseudomonadales	Pseudomonadaceae	Pseudomonas	Pseudomonas aeruginosa	NA	9	NA	NA	NA
GCF_000455505.1	NZ_CBMU010000012.1	WP_065278767.1	WP_023086885.1	287	DruE3	DruE3_00003	13368	19583	-	Pseudomonas aeruginosa B3-20M	strain=B3-20M	Scaffold	g-proteobacteria	Bacteria	Pseudomonadati	Pseudomonadota	Gammaproteobacteria	Pseudomonadales	Pseudomonadaceae	Pseudomonas	Pseudomonas aeruginosa	NA	9	NA	NA	NA
GCF_000455505.1	NZ_CBMU010000012.1	WP_230091298.1	WP_023086886.1	287	DruH3	DruH3_00011	19589	22936	-	Pseudomonas aeruginosa B3-20M	strain=B3-20M	Scaffold	g-proteobacteria	Bacteria	Pseudomonadati	Pseudomonadota	Gammaproteobacteria	Pseudomonadales	Pseudomonadaceae	Pseudomonas	Pseudomonas aeruginosa	NA	9	NA	NA	NA
GCF_000455545.1	NZ_CBMP010000013.1	WP_065278767.1	WP_023086885.1	287	DruE3	DruE3_00003	13722	19937	-	Pseudomonas aeruginosa B3-1811	strain=B3-1811	Scaffold	g-proteobacteria	Bacteria	Pseudomonadati	Pseudomonadota	Gammaproteobacteria	Pseudomonadales	Pseudomonadaceae	Pseudomonas	Pseudomonas aeruginosa	NA	9	NA	NA	NA
GCF_000455545.1	NZ_CBMP010000013.1	WP_230091298.1	WP_023086886.1	287	DruH3	DruH3_00011	19943	23290	-	Pseudomonas aeruginosa B3-1811	strain=B3-1811	Scaffold	g-proteobacteria	Bacteria	Pseudomonadati	Pseudomonadota	Gammaproteobacteria	Pseudomonadales	Pseudomonadaceae	Pseudomonas	Pseudomonas aeruginosa	NA	9	NA	NA	NA
GCF_000456165.1	NZ_KE698889.1	WP_000213430.1	WP_000213431.1	562	DruE3	DruE3_00003	427920	434264	+	Escherichia coli HVH 10 (4-6832164)	strain=HVH 10 (4-6832164)	Scaffold	enterobacteria	Bacteria	Pseudomonadati	Pseudomonadota	Gammaproteobacteria	Enterobacterales	Enterobacteriaceae	Escherichia	Escherichia coli	NA	2	NA	NA	NA
GCF_000456165.1	NZ_KE698889.1	WP_001513100.1	WP_001513100.1	562	DruH3	DruH3_00012	424617	427907	+	Escherichia coli HVH 10 (4-6832164)	strain=HVH 10 (4-6832164)	Scaffold	enterobacteria	Bacteria	Pseudomonadati	Pseudomonadota	Gammaproteobacteria	Enterobacterales	Enterobacteriaceae	Escherichia	Escherichia coli	NA	2	NA	NA	NA
GCF_000456325.1	NZ_KE699031.1	WP_000213430.1	WP_000213431.1	562	DruE3	DruE3_00003	661663	668007	+	Escherichia coli HVH 22 (4-2258986)	strain=HVH 22 (4-2258986)	Scaffold	enterobacteria	Bacteria	Pseudomonadati	Pseudomonadota	Gammaproteobacteria	Enterobacterales	Enterobacteriaceae	Escherichia	Escherichia coli	NA	2	NA	NA	NA
GCF_000456325.1	NZ_KE699031.1	WP_001513100.1	WP_001513100.1	562	DruH3	DruH3_00012	658360	661650	+	Escherichia coli HVH 22 (4-2258986)	strain=HVH 22 (4-2258986)	Scaffold	enterobacteria	Bacteria	Pseudomonadati	Pseudomonadota	Gammaproteobacteria	Enterobacterales	Enterobacteriaceae	Escherichia	Escherichia coli	NA	2	NA	NA	NA
GCF_000456445.1	NZ_KE699106.1	WP_000213430.1	WP_000213431.1	562	DruE3	DruE3_00003	434284	440628	+	Escherichia coli HVH 29 (4-3418073)	strain=HVH 29 (4-3418073)	Scaffold	enterobacteria	Bacteria	Pseudomonadati	Pseudomonadota	Gammaproteobacteria	Enterobacterales	Enterobacteriaceae	Escherichia	Escherichia coli	NA	2	NA	NA	NA
GCF_000456445.1	NZ_KE699106.1	WP_001513100.1	WP_001513100.1	562	DruH3	DruH3_00012	430981	434271	+	Escherichia coli HVH 29 (4-3418073)	strain=HVH 29 (4-3418073)	Scaffold	enterobacteria	Bacteria	Pseudomonadati	Pseudomonadota	Gammaproteobacteria	Enterobacterales	Enterobacteriaceae	Escherichia	Escherichia coli	NA	2	NA	NA	NA
GCF_000456685.1	NZ_KE699249.1	WP_020219138.1	WP_001586616.1	562	DruE3	DruE3_00003	627413	633727	+	Escherichia coli HVH 43 (4-2173468)	strain=HVH 43 (4-2173468)	Scaffold	enterobacteria	Bacteria	Pseudomonadati	Pseudomonadota	Gammaproteobacteria	Enterobacterales	Enterobacteriaceae	Escherichia	Escherichia coli	NA	11	NA	NA	NA
GCF_000456685.1	NZ_KE699249.1	WP_133301053.1	WP_001586615.1	562	DruH3	DruH3_00004	624054	627413	+	Escherichia coli HVH 43 (4-2173468)	strain=HVH 43 (4-2173468)	Scaffold	enterobacteria	Bacteria	Pseudomonadati	Pseudomonadota	Gammaproteobacteria	Enterobacterales	Enterobacteriaceae	Escherichia	Escherichia coli	NA	11	NA	NA	NA
GCF_000456705.1	NZ_KE699258.1	WP_020219138.1	WP_001586616.1	562	DruE3	DruE3_00003	1184862	1191176	+	Escherichia coli HVH 44 (4-2298570)	strain=HVH 44 (4-2298570)	Scaffold	enterobacteria	Bacteria	Pseudomonadati	Pseudomonadota	Gammaproteobacteria	Enterobacterales	Enterobacteriaceae	Escherichia	Escherichia coli	NA	11	NA	NA	NA
GCF_000456705.1	NZ_KE699258.1	WP_133301053.1	WP_001586615.1	562	DruH3	DruH3_00004	1181503	1184862	+	Escherichia coli HVH 44 (4-2298570)	strain=HVH 44 (4-2298570)	Scaffold	enterobacteria	Bacteria	Pseudomonadati	Pseudomonadota	Gammaproteobacteria	Enterobacterales	Enterobacteriaceae	Escherichia	Escherichia coli	NA	11	NA	NA	NA
GCF_000456725.1	NZ_KE699267.1	WP_000213430.1	WP_000213431.1	562	DruE3	DruE3_00003	3761856	3768200	+	Escherichia coli HVH 45 (4-3129918)	strain=HVH 45 (4-3129918)	Scaffold	enterobacteria	Bacteria	Pseudomonadati	Pseudomonadota	Gammaproteobacteria	Enterobacterales	Enterobacteriaceae	Escherichia	Escherichia coli	NA	2	NA	NA	NA
GCF_000456725.1	NZ_KE699267.1	WP_001513100.1	WP_001513100.1	562	DruH3	DruH3_00012	3758553	3761843	+	Escherichia coli HVH 45 (4-3129918)	strain=HVH 45 (4-3129918)	Scaffold	enterobacteria	Bacteria	Pseudomonadati	Pseudomonadota	Gammaproteobacteria	Enterobacterales	Enterobacteriaceae	Escherichia	Escherichia coli	NA	2	NA	NA	NA
GCF_000456925.1	NZ_KE699373.1	WP_000213430.1	WP_000213431.1	562	DruE3	DruE3_00003	391890	398234	+	Escherichia coli HVH 63 (4-2542528)	strain=HVH 63 (4-2542528)	Scaffold	enterobacteria	Bacteria	Pseudomonadati	Pseudomonadota	Gammaproteobacteria	Enterobacterales	Enterobacteriaceae	Escherichia	Escherichia coli	NA	2	NA	NA	NA
GCF_000456925.1	NZ_KE699373.1	WP_001513100.1	WP_001513100.1	562	DruH3	DruH3_00012	388587	391877	+	Escherichia coli HVH 63 (4-2542528)	strain=HVH 63 (4-2542528)	Scaffold	enterobacteria	Bacteria	Pseudomonadati	Pseudomonadota	Gammaproteobacteria	Enterobacterales	Enterobacteriaceae	Escherichia	Escherichia coli	NA	2	NA	NA	NA
GCF_000456985.1	NZ_KE699403.1	WP_000213430.1	WP_000213431.1	562	DruE3	DruE3_00003	392077	398421	+	Escherichia coli HVH 69 (4-2837072)	strain=HVH 69 (4-2837072)	Scaffold	enterobacteria	Bacteria	Pseudomonadati	Pseudomonadota	Gammaproteobacteria	Enterobacterales	Enterobacteriaceae	Escherichia	Escherichia coli	NA	2	NA	NA	NA
GCF_000456985.1	NZ_KE699403.1	WP_001513100.1	WP_001513100.1	562	DruH3	DruH3_00012	388774	392064	+	Escherichia coli HVH 69 (4-2837072)	strain=HVH 69 (4-2837072)	Scaffold	enterobacteria	Bacteria	Pseudomonadati	Pseudomonadota	Gammaproteobacteria	Enterobacterales	Enterobacteriaceae	Escherichia	Escherichia coli	NA	2	NA	NA	NA
GCF_000457205.1	NZ_KE699590.1	WP_000213430.1	WP_001605447.1	562	DruE3	DruE3_00003	3469667	3476011	+	Escherichia coli HVH 85 (4-0792144)	strain=HVH 85 (4-0792144)	Scaffold	enterobacteria	Bacteria	Pseudomonadati	Pseudomonadota	Gammaproteobacteria	Enterobacterales	Enterobacteriaceae	Escherichia	Escherichia coli	NA	2	NA	NA	NA
GCF_000457205.1	NZ_KE699590.1	WP_001513100.1	WP_001605445.1	562	DruH3	DruH3_00012	3466364	3469654	+	Escherichia coli HVH 85 (4-0792144)	strain=HVH 85 (4-0792144)	Scaffold	enterobacteria	Bacteria	Pseudomonadati	Pseudomonadota	Gammaproteobacteria	Enterobacterales	Enterobacteriaceae	Escherichia	Escherichia coli	NA	2	NA	NA	NA
GCF_000457475.1	NZ_KE699746.1	WP_000213430.1	WP_000213431.1	562	DruE3	DruE3_00003	106636	112980	+	Escherichia coli HVH 106 (4-6881831)	strain=HVH 106 (4-6881831)	Scaffold	enterobacteria	Bacteria	Pseudomonadati	Pseudomonadota	Gammaproteobacteria	Enterobacterales	Enterobacteriaceae	Escherichia	Escherichia coli	NA	2	NA	NA	NA
GCF_000457475.1	NZ_KE699746.1	WP_001513100.1	WP_001513100.1	562	DruH3	DruH3_00012	103333	106623	+	Escherichia coli HVH 106 (4-6881831)	strain=HVH 106 (4-6881831)	Scaffold	enterobacteria	Bacteria	Pseudomonadati	Pseudomonadota	Gammaproteobacteria	Enterobacterales	Enterobacteriaceae	Escherichia	Escherichia coli	NA	2	NA	NA	NA
GCF_000457595.1	NZ_KE699840.1	WP_000213430.1	WP_000213431.1	562	DruE3	DruE3_00003	393917	400261	+	Escherichia coli HVH 113 (4-7535473)	strain=HVH 113 (4-7535473)	Scaffold	enterobacteria	Bacteria	Pseudomonadati	Pseudomonadota	Gammaproteobacteria	Enterobacterales	Enterobacteriaceae	Escherichia	Escherichia coli	NA	2	NA	NA	NA
GCF_000457595.1	NZ_KE699840.1	WP_001513100.1	WP_001513100.1	562	DruH3	DruH3_00012	390614	393904	+	Escherichia coli HVH 113 (4-7535473)	strain=HVH 113 (4-7535473)	Scaffold	enterobacteria	Bacteria	Pseudomonadati	Pseudomonadota	Gammaproteobacteria	Enterobacterales	Enterobacteriaceae	Escherichia	Escherichia coli	NA	2	NA	NA	NA
GCF_000457735.1	NZ_KE699940.1	WP_000213430.1	WP_000213431.1	562	DruE3	DruE3_00003	442114	448458	+	Escherichia coli HVH 119 (4-6879578)	strain=HVH 119 (4-6879578)	Scaffold	enterobacteria	Bacteria	Pseudomonadati	Pseudomonadota	Gammaproteobacteria	Enterobacterales	Enterobacteriaceae	Escherichia	Escherichia coli	NA	2	NA	NA	NA
GCF_000457735.1	NZ_KE699940.1	WP_001513100.1	WP_001513100.1	562	DruH3	DruH3_00012	438811	442101	+	Escherichia coli HVH 119 (4-6879578)	strain=HVH 119 (4-6879578)	Scaffold	enterobacteria	Bacteria	Pseudomonadati	Pseudomonadota	Gammaproteobacteria	Enterobacterales	Enterobacteriaceae	Escherichia	Escherichia coli	NA	2	NA	NA	NA
GCF_000457795.1	NZ_KE699976.1	WP_000213430.1	WP_000213431.1	562	DruE3	DruE3_00003	394321	400665	+	Escherichia coli HVH 122 (4-6851606)	strain=HVH 122 (4-6851606)	Scaffold	enterobacteria	Bacteria	Pseudomonadati	Pseudomonadota	Gammaproteobacteria	Enterobacterales	Enterobacteriaceae	Escherichia	Escherichia coli	NA	2	NA	NA	NA
GCF_000457795.1	NZ_KE699976.1	WP_001513100.1	WP_001513100.1	562	DruH3	DruH3_00012	391018	394308	+	Escherichia coli HVH 122 (4-6851606)	strain=HVH 122 (4-6851606)	Scaffold	enterobacteria	Bacteria	Pseudomonadati	Pseudomonadota	Gammaproteobacteria	Enterobacterales	Enterobacteriaceae	Escherichia	Escherichia coli	NA	2	NA	NA	NA
GCF_000457895.1	NZ_KE700051.1	WP_000213430.1	WP_000213431.1	562	DruE3	DruE3_00003	394468	400812	+	Escherichia coli HVH 130 (4-7036876)	strain=HVH 130 (4-7036876)	Scaffold	enterobacteria	Bacteria	Pseudomonadati	Pseudomonadota	Gammaproteobacteria	Enterobacterales	Enterobacteriaceae	Escherichia	Escherichia coli	NA	2	NA	NA	NA
GCF_000457895.1	NZ_KE700051.1	WP_001513100.1	WP_001513100.1	562	DruH3	DruH3_00012	391165	394455	+	Escherichia coli HVH 130 (4-7036876)	strain=HVH 130 (4-7036876)	Scaffold	enterobacteria	Bacteria	Pseudomonadati	Pseudomonadota	Gammaproteobacteria	Enterobacterales	Enterobacteriaceae	Escherichia	Escherichia coli	NA	2	NA	NA	NA
GCF_000457955.1	NZ_KE700096.1	WP_000213430.1	WP_000213431.1	562	DruE3	DruE3_00003	557086	563430	+	Escherichia coli HVH 134 (4-6073441)	strain=HVH 134 (4-6073441)	Scaffold	enterobacteria	Bacteria	Pseudomonadati	Pseudomonadota	Gammaproteobacteria	Enterobacterales	Enterobacteriaceae	Escherichia	Escherichia coli	NA	2	NA	NA	NA
GCF_000457955.1	NZ_KE700096.1	WP_001513100.1	WP_001513100.1	562	DruH3	DruH3_00012	553783	557073	+	Escherichia coli HVH 134 (4-6073441)	strain=HVH 134 (4-6073441)	Scaffold	enterobacteria	Bacteria	Pseudomonadati	Pseudomonadota	Gammaproteobacteria	Enterobacterales	Enterobacteriaceae	Escherichia	Escherichia coli	NA	2	NA	NA	NA
GCF_000457975.1	NZ_KE700100.1	WP_000213430.1	WP_000213431.1	562	DruE3	DruE3_00003	4980897	4987241	+	Escherichia coli HVH 135 (4-4449320)	strain=HVH 135 (4-4449320)	Scaffold	enterobacteria	Bacteria	Pseudomonadati	Pseudomonadota	Gammaproteobacteria	Enterobacterales	Enterobacteriaceae	Escherichia	Escherichia coli	NA	2	NA	NA	NA
GCF_000457975.1	NZ_KE700100.1	WP_001513100.1	WP_001513100.1	562	DruH3	DruH3_00012	4977594	4980884	+	Escherichia coli HVH 135 (4-4449320)	strain=HVH 135 (4-4449320)	Scaffold	enterobacteria	Bacteria	Pseudomonadati	Pseudomonadota	Gammaproteobacteria	Enterobacterales	Enterobacteriaceae	Escherichia	Escherichia coli	NA	2	NA	NA	NA
GCF_000458055.1	NZ_KE700176.1	WP_000213430.1	WP_000213431.1	562	DruE3	DruE3_00003	2761096	2767440	+	Escherichia coli HVH 140 (4-5894387)	strain=HVH 140 (4-5894387)	Scaffold	enterobacteria	Bacteria	Pseudomonadati	Pseudomonadota	Gammaproteobacteria	Enterobacterales	Enterobacteriaceae	Escherichia	Escherichia coli	NA	2	NA	NA	NA
GCF_000458055.1	NZ_KE700176.1	WP_001513100.1	WP_001513100.1	562	DruH3	DruH3_00012	2757793	2761083	+	Escherichia coli HVH 140 (4-5894387)	strain=HVH 140 (4-5894387)	Scaffold	enterobacteria	Bacteria	Pseudomonadati	Pseudomonadota	Gammaproteobacteria	Enterobacterales	Enterobacteriaceae	Escherichia	Escherichia coli	NA	2	NA	NA	NA
GCF_000458155.1	NZ_KE700231.1	WP_000213430.1	WP_000213431.1	562	DruE3	DruE3_00003	431057	437401	+	Escherichia coli HVH 145 (4-5672112)	strain=HVH 145 (4-5672112)	Scaffold	enterobacteria	Bacteria	Pseudomonadati	Pseudomonadota	Gammaproteobacteria	Enterobacterales	Enterobacteriaceae	Escherichia	Escherichia coli	NA	2	NA	NA	NA
GCF_000458155.1	NZ_KE700231.1	WP_001513100.1	WP_001513100.1	562	DruH3	DruH3_00012	427754	431044	+	Escherichia coli HVH 145 (4-5672112)	strain=HVH 145 (4-5672112)	Scaffold	enterobacteria	Bacteria	Pseudomonadati	Pseudomonadota	Gammaproteobacteria	Enterobacterales	Enterobacteriaceae	Escherichia	Escherichia coli	NA	2	NA	NA	NA
GCF_000458235.1	NZ_KE700264.1	WP_001472886.1	WP_001556397.1	562	DruH3	DruH3_00012	3133555	3136845	+	Escherichia coli HVH 150 (4-3258106)	strain=HVH 150 (4-3258106)	Scaffold	enterobacteria	Bacteria	Pseudomonadati	Pseudomonadota	Gammaproteobacteria	Enterobacterales	Enterobacteriaceae	Escherichia	Escherichia coli	NA	2	NA	NA	NA
GCF_000458235.1	NZ_KE700264.1	WP_001472887.1	WP_001472887.1	562	DruE3	DruE3_00003	3136858	3143202	+	Escherichia coli HVH 150 (4-3258106)	strain=HVH 150 (4-3258106)	Scaffold	enterobacteria	Bacteria	Pseudomonadati	Pseudomonadota	Gammaproteobacteria	Enterobacterales	Enterobacteriaceae	Escherichia	Escherichia coli	NA	2	NA	NA	NA
GCF_000458255.1	NZ_KE700275.1	WP_000213430.1	WP_000213431.1	562	DruE3	DruE3_00003	1057187	1063531	+	Escherichia coli HVH 151 (4-5755573)	strain=HVH 151 (4-5755573)	Scaffold	enterobacteria	Bacteria	Pseudomonadati	Pseudomonadota	Gammaproteobacteria	Enterobacterales	Enterobacteriaceae	Escherichia	Escherichia coli	NA	2	NA	NA	NA
GCF_000458255.1	NZ_KE700275.1	WP_001513100.1	WP_001513100.1	562	DruH3	DruH3_00012	1053884	1057174	+	Escherichia coli HVH 151 (4-5755573)	strain=HVH 151 (4-5755573)	Scaffold	enterobacteria	Bacteria	Pseudomonadati	Pseudomonadota	Gammaproteobacteria	Enterobacterales	Enterobacteriaceae	Escherichia	Escherichia coli	NA	2	NA	NA	NA
GCF_000458315.1	NZ_KE700348.1	WP_000213430.1	WP_000213431.1	562	DruE3	DruE3_00003	391839	398183	+	Escherichia coli HVH 155 (4-4509048)	strain=HVH 155 (4-4509048)	Scaffold	enterobacteria	Bacteria	Pseudomonadati	Pseudomonadota	Gammaproteobacteria	Enterobacterales	Enterobacteriaceae	Escherichia	Escherichia coli	NA	2	NA	NA	NA
GCF_000458315.1	NZ_KE700348.1	WP_001513100.1	WP_001513100.1	562	DruH3	DruH3_00012	388536	391826	+	Escherichia coli HVH 155 (4-4509048)	strain=HVH 155 (4-4509048)	Scaffold	enterobacteria	Bacteria	Pseudomonadati	Pseudomonadota	Gammaproteobacteria	Enterobacterales	Enterobacteriaceae	Escherichia	Escherichia coli	NA	2	NA	NA	NA
GCF_000458475.1	NZ_KE700462.1	WP_000213430.1	WP_000213431.1	562	DruE3	DruE3_00003	434283	440627	+	Escherichia coli HVH 163 (4-4697553)	strain=HVH 163 (4-4697553)	Scaffold	enterobacteria	Bacteria	Pseudomonadati	Pseudomonadota	Gammaproteobacteria	Enterobacterales	Enterobacteriaceae	Escherichia	Escherichia coli	NA	2	NA	NA	NA
GCF_000458475.1	NZ_KE700462.1	WP_001513100.1	WP_001513100.1	562	DruH3	DruH3_00012	430980	434270	+	Escherichia coli HVH 163 (4-4697553)	strain=HVH 163 (4-4697553)	Scaffold	enterobacteria	Bacteria	Pseudomonadati	Pseudomonadota	Gammaproteobacteria	Enterobacterales	Enterobacteriaceae	Escherichia	Escherichia coli	NA	2	NA	NA	NA
GCF_000458515.1	NZ_KE700479.1	WP_000213430.1	WP_000213431.1	562	DruE3	DruE3_00003	429331	435675	+	Escherichia coli HVH 167 (4-6073565)	strain=HVH 167 (4-6073565)	Scaffold	enterobacteria	Bacteria	Pseudomonadati	Pseudomonadota	Gammaproteobacteria	Enterobacterales	Enterobacteriaceae	Escherichia	Escherichia coli	NA	2	NA	NA	NA
GCF_000458515.1	NZ_KE700479.1	WP_001513100.1	WP_001513100.1	562	DruH3	DruH3_00012	426028	429318	+	Escherichia coli HVH 167 (4-6073565)	strain=HVH 167 (4-6073565)	Scaffold	enterobacteria	Bacteria	Pseudomonadati	Pseudomonadota	Gammaproteobacteria	Enterobacterales	Enterobacteriaceae	Escherichia	Escherichia coli	NA	2	NA	NA	NA
GCF_000458625.1	NZ_KE700542.1	WP_000213430.1	WP_000213431.1	562	DruE3	DruE3_00003	106078	112422	+	Escherichia coli HVH 173 (3-9175482)	strain=HVH 173 (3-9175482)	Scaffold	enterobacteria	Bacteria	Pseudomonadati	Pseudomonadota	Gammaproteobacteria	Enterobacterales	Enterobacteriaceae	Escherichia	Escherichia coli	NA	2	NA	NA	NA
GCF_000458625.1	NZ_KE700542.1	WP_001513100.1	WP_001513100.1	562	DruH3	DruH3_00012	102775	106065	+	Escherichia coli HVH 173 (3-9175482)	strain=HVH 173 (3-9175482)	Scaffold	enterobacteria	Bacteria	Pseudomonadati	Pseudomonadota	Gammaproteobacteria	Enterobacterales	Enterobacteriaceae	Escherichia	Escherichia coli	NA	2	NA	NA	NA
GCF_000458705.1	NZ_KE700608.1	WP_020219138.1	WP_001586616.1	562	DruE3	DruE3_00003	355885	362199	+	Escherichia coli HVH 182 (4-0985554)	strain=HVH 182 (4-0985554)	Scaffold	enterobacteria	Bacteria	Pseudomonadati	Pseudomonadota	Gammaproteobacteria	Enterobacterales	Enterobacteriaceae	Escherichia	Escherichia coli	NA	11	NA	NA	NA
GCF_000458705.1	NZ_KE700608.1	WP_133301053.1	WP_001586615.1	562	DruH3	DruH3_00004	352526	355885	+	Escherichia coli HVH 182 (4-0985554)	strain=HVH 182 (4-0985554)	Scaffold	enterobacteria	Bacteria	Pseudomonadati	Pseudomonadota	Gammaproteobacteria	Enterobacterales	Enterobacteriaceae	Escherichia	Escherichia coli	NA	11	NA	NA	NA
GCF_000458725.1	NZ_KE700619.1	WP_000213430.1	WP_000213431.1	562	DruE3	DruE3_00003	3603004	3609348	+	Escherichia coli HVH 183 (4-3205932)	strain=HVH 183 (4-3205932)	Scaffold	enterobacteria	Bacteria	Pseudomonadati	Pseudomonadota	Gammaproteobacteria	Enterobacterales	Enterobacteriaceae	Escherichia	Escherichia coli	NA	2	NA	NA	NA
GCF_000458725.1	NZ_KE700619.1	WP_001513100.1	WP_001513100.1	562	DruH3	DruH3_00012	3599701	3602991	+	Escherichia coli HVH 183 (4-3205932)	strain=HVH 183 (4-3205932)	Scaffold	enterobacteria	Bacteria	Pseudomonadati	Pseudomonadota	Gammaproteobacteria	Enterobacterales	Enterobacteriaceae	Escherichia	Escherichia coli	NA	2	NA	NA	NA
GCF_000458915.1	NZ_KE700785.1	WP_020219138.1	WP_021541551.1	562	DruE3	DruE3_00003	639421	645735	+	Escherichia coli HVH 193 (4-3331423)	strain=HVH 193 (4-3331423)	Scaffold	enterobacteria	Bacteria	Pseudomonadati	Pseudomonadota	Gammaproteobacteria	Enterobacterales	Enterobacteriaceae	Escherichia	Escherichia coli	NA	11	NA	NA	NA
GCF_000458915.1	NZ_KE700785.1	WP_133301053.1	WP_021541550.1	562	DruH3	DruH3_00004	636062	639421	+	Escherichia coli HVH 193 (4-3331423)	strain=HVH 193 (4-3331423)	Scaffold	enterobacteria	Bacteria	Pseudomonadati	Pseudomonadota	Gammaproteobacteria	Enterobacterales	Enterobacteriaceae	Escherichia	Escherichia coli	NA	11	NA	NA	NA
GCF_000458995.1	NZ_KE700814.1	WP_000213430.1	WP_021542772.1	562	DruE3	DruE3_00003	265863	272207	+	Escherichia coli HVH 197 (4-4466217)	strain=HVH 197 (4-4466217)	Scaffold	enterobacteria	Bacteria	Pseudomonadati	Pseudomonadota	Gammaproteobacteria	Enterobacterales	Enterobacteriaceae	Escherichia	Escherichia coli	NA	2	NA	NA	NA
GCF_000458995.1	NZ_KE700814.1	WP_001513100.1	WP_001513100.1	562	DruH3	DruH3_00012	262560	265850	+	Escherichia coli HVH 197 (4-4466217)	strain=HVH 197 (4-4466217)	Scaffold	enterobacteria	Bacteria	Pseudomonadati	Pseudomonadota	Gammaproteobacteria	Enterobacterales	Enterobacteriaceae	Escherichia	Escherichia coli	NA	2	NA	NA	NA
GCF_000459215.1	NZ_KE700918.1	WP_000213430.1	WP_000213431.1	562	DruE3	DruE3_00003	392061	398405	+	Escherichia coli HVH 208 (4-3112292)	strain=HVH 208 (4-3112292)	Scaffold	enterobacteria	Bacteria	Pseudomonadati	Pseudomonadota	Gammaproteobacteria	Enterobacterales	Enterobacteriaceae	Escherichia	Escherichia coli	NA	2	NA	NA	NA
GCF_000459215.1	NZ_KE700918.1	WP_001513100.1	WP_001513100.1	562	DruH3	DruH3_00012	388758	392048	+	Escherichia coli HVH 208 (4-3112292)	strain=HVH 208 (4-3112292)	Scaffold	enterobacteria	Bacteria	Pseudomonadati	Pseudomonadota	Gammaproteobacteria	Enterobacterales	Enterobacteriaceae	Escherichia	Escherichia coli	NA	2	NA	NA	NA
GCF_000459335.1	NZ_KE700987.1	WP_000213430.1	WP_000213431.1	562	DruE3	DruE3_00003	4858367	4864711	+	Escherichia coli HVH 215 (4-3008371)	strain=HVH 215 (4-3008371)	Scaffold	enterobacteria	Bacteria	Pseudomonadati	Pseudomonadota	Gammaproteobacteria	Enterobacterales	Enterobacteriaceae	Escherichia	Escherichia coli	NA	2	NA	NA	NA
GCF_000459335.1	NZ_KE700987.1	WP_001513100.1	WP_001513100.1	562	DruH3	DruH3_00012	4855064	4858354	+	Escherichia coli HVH 215 (4-3008371)	strain=HVH 215 (4-3008371)	Scaffold	enterobacteria	Bacteria	Pseudomonadati	Pseudomonadota	Gammaproteobacteria	Enterobacterales	Enterobacteriaceae	Escherichia	Escherichia coli	NA	2	NA	NA	NA
GCF_000459655.1	NZ_KE701249.1	WP_001472886.1	WP_021548607.1	562	DruH3	DruH3_00012	73576	76866	+	Escherichia coli KOEGE 33 (68a)	strain=KOEGE 33 (68a)	Scaffold	enterobacteria	Bacteria	Pseudomonadati	Pseudomonadota	Gammaproteobacteria	Enterobacterales	Enterobacteriaceae	Escherichia	Escherichia coli	NA	2	NA	NA	NA
GCF_000459655.1	NZ_KE701249.1	WP_001472887.1	WP_021548608.1	562	DruE3	DruE3_00003	76879	83223	+	Escherichia coli KOEGE 33 (68a)	strain=KOEGE 33 (68a)	Scaffold	enterobacteria	Bacteria	Pseudomonadati	Pseudomonadota	Gammaproteobacteria	Enterobacterales	Enterobacteriaceae	Escherichia	Escherichia coli	NA	2	NA	NA	NA
GCF_000459795.1	NZ_KE701351.1	WP_000213430.1	WP_000213431.1	562	DruE3	DruE3_00003	2090950	2097294	+	Escherichia coli KOEGE 62 (175a)	strain=KOEGE 62 (175a)	Scaffold	enterobacteria	Bacteria	Pseudomonadati	Pseudomonadota	Gammaproteobacteria	Enterobacterales	Enterobacteriaceae	Escherichia	Escherichia coli	NA	2	NA	NA	NA
GCF_000459795.1	NZ_KE701351.1	WP_001513100.1	WP_021549706.1	562	DruH3	DruH3_00012	2087647	2090937	+	Escherichia coli KOEGE 62 (175a)	strain=KOEGE 62 (175a)	Scaffold	enterobacteria	Bacteria	Pseudomonadati	Pseudomonadota	Gammaproteobacteria	Enterobacterales	Enterobacteriaceae	Escherichia	Escherichia coli	NA	2	NA	NA	NA
GCF_000459815.1	NZ_KE701357.1	WP_000213430.1	WP_001605447.1	562	DruE3	DruE3_00003	4276856	4283200	+	Escherichia coli KOEGE 68 (182a)	strain=KOEGE 68 (182a)	Scaffold	enterobacteria	Bacteria	Pseudomonadati	Pseudomonadota	Gammaproteobacteria	Enterobacterales	Enterobacteriaceae	Escherichia	Escherichia coli	NA	2	NA	NA	NA
GCF_000459815.1	NZ_KE701357.1	WP_001513100.1	WP_001605445.1	562	DruH3	DruH3_00012	4273553	4276843	+	Escherichia coli KOEGE 68 (182a)	strain=KOEGE 68 (182a)	Scaffold	enterobacteria	Bacteria	Pseudomonadati	Pseudomonadota	Gammaproteobacteria	Enterobacterales	Enterobacteriaceae	Escherichia	Escherichia coli	NA	2	NA	NA	NA
GCF_000459875.1	NZ_KE701395.1	WP_000213430.1	WP_000213431.1	562	DruE3	DruE3_00003	3723016	3729360	+	Escherichia coli KOEGE 73 (195a)	strain=KOEGE 73 (195a)	Scaffold	enterobacteria	Bacteria	Pseudomonadati	Pseudomonadota	Gammaproteobacteria	Enterobacterales	Enterobacteriaceae	Escherichia	Escherichia coli	NA	2	NA	NA	NA
GCF_000459875.1	NZ_KE701395.1	WP_001513100.1	WP_001513100.1	562	DruH3	DruH3_00012	3719713	3723003	+	Escherichia coli KOEGE 73 (195a)	strain=KOEGE 73 (195a)	Scaffold	enterobacteria	Bacteria	Pseudomonadati	Pseudomonadota	Gammaproteobacteria	Enterobacterales	Enterobacteriaceae	Escherichia	Escherichia coli	NA	2	NA	NA	NA
GCF_000460315.1	NZ_KE701670.1	WP_020219138.1	WP_001586616.1	562	DruE3	DruE3_00003	3414116	3420430	+	Escherichia coli UMEA 3144-1	strain=UMEA 3144-1	Scaffold	enterobacteria	Bacteria	Pseudomonadati	Pseudomonadota	Gammaproteobacteria	Enterobacterales	Enterobacteriaceae	Escherichia	Escherichia coli	NA	11	NA	NA	NA
GCF_000460315.1	NZ_KE701670.1	WP_133301053.1	WP_001586615.1	562	DruH3	DruH3_00004	3410757	3414116	+	Escherichia coli UMEA 3144-1	strain=UMEA 3144-1	Scaffold	enterobacteria	Bacteria	Pseudomonadati	Pseudomonadota	Gammaproteobacteria	Enterobacterales	Enterobacteriaceae	Escherichia	Escherichia coli	NA	11	NA	NA	NA
GCF_000460355.1	NZ_KE701689.1	WP_020219138.1	WP_021559651.1	562	DruE3	DruE3_00003	312752	319066	-	Escherichia coli UMEA 3151-1	strain=UMEA 3151-1	Scaffold	enterobacteria	Bacteria	Pseudomonadati	Pseudomonadota	Gammaproteobacteria	Enterobacterales	Enterobacteriaceae	Escherichia	Escherichia coli	NA	11	NA	NA	NA
GCF_000460355.1	NZ_KE701689.1	WP_133301053.1	WP_021559652.1	562	DruH3	DruH3_00004	319066	322425	-	Escherichia coli UMEA 3151-1	strain=UMEA 3151-1	Scaffold	enterobacteria	Bacteria	Pseudomonadati	Pseudomonadota	Gammaproteobacteria	Enterobacterales	Enterobacteriaceae	Escherichia	Escherichia coli	NA	11	NA	NA	NA
GCF_000460755.1	NZ_KE701998.1	WP_001472886.1	WP_021565422.1	562	DruH3	DruH3_00012	1305480	1308770	-	Escherichia coli UMEA 3201-1	strain=UMEA 3201-1	Scaffold	enterobacteria	Bacteria	Pseudomonadati	Pseudomonadota	Gammaproteobacteria	Enterobacterales	Enterobacteriaceae	Escherichia	Escherichia coli	NA	2	NA	NA	NA
GCF_000460755.1	NZ_KE701998.1	WP_001472887.1	WP_021565421.1	562	DruE3	DruE3_00003	1299123	1305467	-	Escherichia coli UMEA 3201-1	strain=UMEA 3201-1	Scaffold	enterobacteria	Bacteria	Pseudomonadati	Pseudomonadota	Gammaproteobacteria	Enterobacterales	Enterobacteriaceae	Escherichia	Escherichia coli	NA	2	NA	NA	NA
GCF_000461255.1	NZ_KE702361.1	WP_001472887.1	WP_001472887.1	562	DruE3	DruE3_00003	383673	390017	+	Escherichia coli UMEA 3329-1	strain=UMEA 3329-1	Scaffold	enterobacteria	Bacteria	Pseudomonadati	Pseudomonadota	Gammaproteobacteria	Enterobacterales	Enterobacteriaceae	Escherichia	Escherichia coli	NA	2	NA	NA	NA
GCF_000461255.1	NZ_KE702361.1	WP_208324579.1	WP_211758462.1	562	DruH3	DruH3_00005	381879	383660	+	Escherichia coli UMEA 3329-1	strain=UMEA 3329-1	Scaffold	enterobacteria	Bacteria	Pseudomonadati	Pseudomonadota	Gammaproteobacteria	Enterobacterales	Enterobacteriaceae	Escherichia	Escherichia coli	NA	2	NA	NA	NA
GCF_000461315.1	NZ_KE702386.1	WP_001472886.1	WP_001556397.1	562	DruH3	DruH3_00012	4369199	4372489	+	Escherichia coli UMEA 3355-1	strain=UMEA 3355-1	Scaffold	enterobacteria	Bacteria	Pseudomonadati	Pseudomonadota	Gammaproteobacteria	Enterobacterales	Enterobacteriaceae	Escherichia	Escherichia coli	NA	2	NA	NA	NA
GCF_000461315.1	NZ_KE702386.1	WP_001472887.1	WP_001472887.1	562	DruE3	DruE3_00003	4372502	4378846	+	Escherichia coli UMEA 3355-1	strain=UMEA 3355-1	Scaffold	enterobacteria	Bacteria	Pseudomonadati	Pseudomonadota	Gammaproteobacteria	Enterobacterales	Enterobacteriaceae	Escherichia	Escherichia coli	NA	2	NA	NA	NA
GCF_000461675.1	NZ_KE702585.1	WP_001472886.1	WP_021578294.1	562	DruH3	DruH3_00012	413548	416838	+	Escherichia coli UMEA 3718-1	strain=UMEA 3718-1	Scaffold	enterobacteria	Bacteria	Pseudomonadati	Pseudomonadota	Gammaproteobacteria	Enterobacterales	Enterobacteriaceae	Escherichia	Escherichia coli	NA	2	NA	NA	NA
GCF_000461675.1	NZ_KE702585.1	WP_001472887.1	WP_021578295.1	562	DruE3	DruE3_00003	416851	423195	+	Escherichia coli UMEA 3718-1	strain=UMEA 3718-1	Scaffold	enterobacteria	Bacteria	Pseudomonadati	Pseudomonadota	Gammaproteobacteria	Enterobacterales	Enterobacteriaceae	Escherichia	Escherichia coli	NA	2	NA	NA	NA
GCF_000461855.1	NZ_KE702725.1	WP_021581293.1	WP_021581293.1	562	DruE3	DruE3_00003	443791	450135	+	Escherichia coli UMEA 4076-1	strain=UMEA 4076-1	Scaffold	enterobacteria	Bacteria	Pseudomonadati	Pseudomonadota	Gammaproteobacteria	Enterobacterales	Enterobacteriaceae	Escherichia	Escherichia coli	NA	2	NA	NA	NA
GCF_000461855.1	NZ_KE702725.1	WP_213090629.1	WP_001682536.1	562	DruH3	DruH3_00012	440488	443778	+	Escherichia coli UMEA 4076-1	strain=UMEA 4076-1	Scaffold	enterobacteria	Bacteria	Pseudomonadati	Pseudomonadota	Gammaproteobacteria	Enterobacterales	Enterobacteriaceae	Escherichia	Escherichia coli	NA	2	NA	NA	NA
GCF_000461915.2	NZ_AVQV01000001.1	WP_020219138.1	WP_000383109.1	562	DruE3	DruE3_00003	84353	90667	+	Escherichia coli B26-2	strain=B26-2	Contig	enterobacteria	Bacteria	Pseudomonadati	Pseudomonadota	Gammaproteobacteria	Enterobacterales	Enterobacteriaceae	Escherichia	Escherichia coli	NA	11	NA	NA	NA
GCF_000461915.2	NZ_AVQV01000001.1	WP_133301053.1	WP_000960581.1	562	DruH3	DruH3_00004	80994	84353	+	Escherichia coli B26-2	strain=B26-2	Contig	enterobacteria	Bacteria	Pseudomonadati	Pseudomonadota	Gammaproteobacteria	Enterobacterales	Enterobacteriaceae	Escherichia	Escherichia coli	NA	11	NA	NA	NA
GCF_000461935.2	NZ_AVQR01000067.1	WP_020219138.1	WP_000383117.1	562	DruE3	DruE3_00003	83019	89333	+	Escherichia coli 09BKT076207	strain=09BKT076207	Contig	enterobacteria	Bacteria	Pseudomonadati	Pseudomonadota	Gammaproteobacteria	Enterobacterales	Enterobacteriaceae	Escherichia	Escherichia coli	NA	11	NA	NA	NA
GCF_000461935.2	NZ_AVQR01000067.1	WP_133301053.1	WP_000960581.1	562	DruH3	DruH3_00004	79660	83019	+	Escherichia coli 09BKT076207	strain=09BKT076207	Contig	enterobacteria	Bacteria	Pseudomonadati	Pseudomonadota	Gammaproteobacteria	Enterobacterales	Enterobacteriaceae	Escherichia	Escherichia coli	NA	11	NA	NA	NA
GCF_000461955.2	NZ_AVQS01000008.1	WP_020219138.1	WP_000383109.1	562	DruE3	DruE3_00003	16855	23169	+	Escherichia coli B102	strain=B102	Contig	enterobacteria	Bacteria	Pseudomonadati	Pseudomonadota	Gammaproteobacteria	Enterobacterales	Enterobacteriaceae	Escherichia	Escherichia coli	NA	11	NA	NA	NA
GCF_000461955.2	NZ_AVQS01000008.1	WP_133301053.1	WP_000960581.1	562	DruH3	DruH3_00004	13496	16855	+	Escherichia coli B102	strain=B102	Contig	enterobacteria	Bacteria	Pseudomonadati	Pseudomonadota	Gammaproteobacteria	Enterobacterales	Enterobacteriaceae	Escherichia	Escherichia coli	NA	11	NA	NA	NA
GCF_000461975.2	NZ_AVQY01000001.1	WP_020219138.1	WP_000383115.1	562	DruE3	DruE3_00003	16900	23214	+	Escherichia coli B29-1	strain=B29-1	Contig	enterobacteria	Bacteria	Pseudomonadati	Pseudomonadota	Gammaproteobacteria	Enterobacterales	Enterobacteriaceae	Escherichia	Escherichia coli	NA	11	NA	NA	NA
GCF_000461975.2	NZ_AVQY01000001.1	WP_133301053.1	WP_000960581.1	562	DruH3	DruH3_00004	13541	16900	+	Escherichia coli B29-1	strain=B29-1	Contig	enterobacteria	Bacteria	Pseudomonadati	Pseudomonadota	Gammaproteobacteria	Enterobacterales	Enterobacteriaceae	Escherichia	Escherichia coli	NA	11	NA	NA	NA
GCF_000461995.2	NZ_AVQT01000005.1	WP_020219138.1	WP_000383109.1	562	DruE3	DruE3_00003	84231	90545	+	Escherichia coli B107	strain=B107	Contig	enterobacteria	Bacteria	Pseudomonadati	Pseudomonadota	Gammaproteobacteria	Enterobacterales	Enterobacteriaceae	Escherichia	Escherichia coli	NA	11	NA	NA	NA
GCF_000461995.2	NZ_AVQT01000005.1	WP_133301053.1	WP_000960581.1	562	DruH3	DruH3_00004	80872	84231	+	Escherichia coli B107	strain=B107	Contig	enterobacteria	Bacteria	Pseudomonadati	Pseudomonadota	Gammaproteobacteria	Enterobacterales	Enterobacteriaceae	Escherichia	Escherichia coli	NA	11	NA	NA	NA
GCF_000462025.2	NZ_AVQU01000001.1	WP_020219138.1	WP_000383109.1	562	DruE3	DruE3_00003	84236	90550	+	Escherichia coli B26-1	strain=B26-1	Contig	enterobacteria	Bacteria	Pseudomonadati	Pseudomonadota	Gammaproteobacteria	Enterobacterales	Enterobacteriaceae	Escherichia	Escherichia coli	NA	11	NA	NA	NA
GCF_000462025.2	NZ_AVQU01000001.1	WP_133301053.1	WP_000960581.1	562	DruH3	DruH3_00004	80877	84236	+	Escherichia coli B26-1	strain=B26-1	Contig	enterobacteria	Bacteria	Pseudomonadati	Pseudomonadota	Gammaproteobacteria	Enterobacterales	Enterobacteriaceae	Escherichia	Escherichia coli	NA	11	NA	NA	NA
GCF_000462045.2	NZ_AVQW01000010.1	WP_020219138.1	WP_000383115.1	562	DruE3	DruE3_00003	16995	23309	+	Escherichia coli B28-1	strain=B28-1	Contig	enterobacteria	Bacteria	Pseudomonadati	Pseudomonadota	Gammaproteobacteria	Enterobacterales	Enterobacteriaceae	Escherichia	Escherichia coli	NA	11	NA	NA	NA
GCF_000462045.2	NZ_AVQW01000010.1	WP_133301053.1	WP_000960581.1	562	DruH3	DruH3_00004	13636	16995	+	Escherichia coli B28-1	strain=B28-1	Contig	enterobacteria	Bacteria	Pseudomonadati	Pseudomonadota	Gammaproteobacteria	Enterobacterales	Enterobacteriaceae	Escherichia	Escherichia coli	NA	11	NA	NA	NA
GCF_000462065.2	NZ_AVRB01000001.1	WP_020219138.1	WP_000383115.1	562	DruE3	DruE3_00003	16872	23186	+	Escherichia coli B36-2	strain=B36-2	Contig	enterobacteria	Bacteria	Pseudomonadati	Pseudomonadota	Gammaproteobacteria	Enterobacterales	Enterobacteriaceae	Escherichia	Escherichia coli	NA	11	NA	NA	NA
GCF_000462065.2	NZ_AVRB01000001.1	WP_133301053.1	WP_000960581.1	562	DruH3	DruH3_00004	13513	16872	+	Escherichia coli B36-2	strain=B36-2	Contig	enterobacteria	Bacteria	Pseudomonadati	Pseudomonadota	Gammaproteobacteria	Enterobacterales	Enterobacteriaceae	Escherichia	Escherichia coli	NA	11	NA	NA	NA
GCF_000462085.2	NZ_AVRC01000049.1	WP_020219138.1	WP_000383115.1	562	DruE3	DruE3_00003	256276	262590	+	Escherichia coli B7-1	strain=B7-1	Contig	enterobacteria	Bacteria	Pseudomonadati	Pseudomonadota	Gammaproteobacteria	Enterobacterales	Enterobacteriaceae	Escherichia	Escherichia coli	NA	11	NA	NA	NA
GCF_000462085.2	NZ_AVRC01000049.1	WP_133301053.1	WP_000960581.1	562	DruH3	DruH3_00004	252917	256276	+	Escherichia coli B7-1	strain=B7-1	Contig	enterobacteria	Bacteria	Pseudomonadati	Pseudomonadota	Gammaproteobacteria	Enterobacterales	Enterobacteriaceae	Escherichia	Escherichia coli	NA	11	NA	NA	NA
GCF_000462125.2	NZ_AVRA01000107.1	WP_020219138.1	WP_000383115.1	562	DruE3	DruE3_00003	16905	23219	+	Escherichia coli B36-1	strain=B36-1	Contig	enterobacteria	Bacteria	Pseudomonadati	Pseudomonadota	Gammaproteobacteria	Enterobacterales	Enterobacteriaceae	Escherichia	Escherichia coli	NA	11	NA	NA	NA
GCF_000462125.2	NZ_AVRA01000107.1	WP_133301053.1	WP_000960581.1	562	DruH3	DruH3_00004	13546	16905	+	Escherichia coli B36-1	strain=B36-1	Contig	enterobacteria	Bacteria	Pseudomonadati	Pseudomonadota	Gammaproteobacteria	Enterobacterales	Enterobacteriaceae	Escherichia	Escherichia coli	NA	11	NA	NA	NA
GCF_000462145.2	NZ_AVRM01000132.1	WP_020219138.1	WP_021500940.1	562	DruE3	DruE3_00003	85204	91518	+	Escherichia coli T1282_01	strain=T1282_01	Contig	enterobacteria	Bacteria	Pseudomonadati	Pseudomonadota	Gammaproteobacteria	Enterobacterales	Enterobacteriaceae	Escherichia	Escherichia coli	NA	11	NA	NA	NA
GCF_000462145.2	NZ_AVRM01000132.1	WP_133301053.1	WP_000960581.1	562	DruH3	DruH3_00004	81845	85204	+	Escherichia coli T1282_01	strain=T1282_01	Contig	enterobacteria	Bacteria	Pseudomonadati	Pseudomonadota	Gammaproteobacteria	Enterobacterales	Enterobacteriaceae	Escherichia	Escherichia coli	NA	11	NA	NA	NA
GCF_000462165.2	NZ_AVRP01000002.1	WP_020219138.1	WP_000383109.1	562	DruE3	DruE3_00003	7547	13861	+	Escherichia coli T924_01	strain=T924_01	Contig	enterobacteria	Bacteria	Pseudomonadati	Pseudomonadota	Gammaproteobacteria	Enterobacterales	Enterobacteriaceae	Escherichia	Escherichia coli	NA	11	NA	NA	NA
GCF_000462165.2	NZ_AVRP01000002.1	WP_133301053.1	WP_000960581.1	562	DruH3	DruH3_00004	4188	7547	+	Escherichia coli T924_01	strain=T924_01	Contig	enterobacteria	Bacteria	Pseudomonadati	Pseudomonadota	Gammaproteobacteria	Enterobacterales	Enterobacteriaceae	Escherichia	Escherichia coli	NA	11	NA	NA	NA
GCF_000462185.2	NZ_AVSB01000112.1	WP_020219138.1	WP_000383109.1	562	DruE3	DruE3_00003	17023	23337	+	Escherichia coli B15	strain=B15	Contig	enterobacteria	Bacteria	Pseudomonadati	Pseudomonadota	Gammaproteobacteria	Enterobacterales	Enterobacteriaceae	Escherichia	Escherichia coli	NA	11	NA	NA	NA
GCF_000462185.2	NZ_AVSB01000112.1	WP_133301053.1	WP_000960581.1	562	DruH3	DruH3_00004	13664	17023	+	Escherichia coli B15	strain=B15	Contig	enterobacteria	Bacteria	Pseudomonadati	Pseudomonadota	Gammaproteobacteria	Enterobacterales	Enterobacteriaceae	Escherichia	Escherichia coli	NA	11	NA	NA	NA
GCF_000462245.2	NZ_AVRR01000001.1	WP_020219138.1	WP_000383109.1	562	DruE3	DruE3_00003	16982	23296	+	Escherichia coli 2886-75	strain=2886-75	Contig	enterobacteria	Bacteria	Pseudomonadati	Pseudomonadota	Gammaproteobacteria	Enterobacterales	Enterobacteriaceae	Escherichia	Escherichia coli	NA	11	NA	NA	NA
GCF_000462245.2	NZ_AVRR01000001.1	WP_133301053.1	WP_000960581.1	562	DruH3	DruH3_00004	13623	16982	+	Escherichia coli 2886-75	strain=2886-75	Contig	enterobacteria	Bacteria	Pseudomonadati	Pseudomonadota	Gammaproteobacteria	Enterobacterales	Enterobacteriaceae	Escherichia	Escherichia coli	NA	11	NA	NA	NA
GCF_000462265.2	NZ_AVRN01000121.1	WP_020219138.1	WP_000383117.1	562	DruE3	DruE3_00003	83857	90171	+	Escherichia coli T1840_97	strain=T1840_97	Contig	enterobacteria	Bacteria	Pseudomonadati	Pseudomonadota	Gammaproteobacteria	Enterobacterales	Enterobacteriaceae	Escherichia	Escherichia coli	NA	11	NA	NA	NA
GCF_000462265.2	NZ_AVRN01000121.1	WP_133301053.1	WP_000960581.1	562	DruH3	DruH3_00004	80498	83857	+	Escherichia coli T1840_97	strain=T1840_97	Contig	enterobacteria	Bacteria	Pseudomonadati	Pseudomonadota	Gammaproteobacteria	Enterobacterales	Enterobacteriaceae	Escherichia	Escherichia coli	NA	11	NA	NA	NA
GCF_000462305.2	NZ_AVRI01000134.1	WP_020219138.1	WP_000383109.1	562	DruE3	DruE3_00003	86362	92676	+	Escherichia coli 08BKT055439	strain=08BKT055439	Contig	enterobacteria	Bacteria	Pseudomonadati	Pseudomonadota	Gammaproteobacteria	Enterobacterales	Enterobacteriaceae	Escherichia	Escherichia coli	NA	11	NA	NA	NA
GCF_000462305.2	NZ_AVRI01000134.1	WP_133301053.1	WP_000960581.1	562	DruH3	DruH3_00004	83003	86362	+	Escherichia coli 08BKT055439	strain=08BKT055439	Contig	enterobacteria	Bacteria	Pseudomonadati	Pseudomonadota	Gammaproteobacteria	Enterobacterales	Enterobacteriaceae	Escherichia	Escherichia coli	NA	11	NA	NA	NA
GCF_000462325.2	NZ_AVRJ01000125.1	WP_020219138.1	WP_000383109.1	562	DruE3	DruE3_00003	86866	93180	+	Escherichia coli 08BKT77219	strain=08BKT77219	Contig	enterobacteria	Bacteria	Pseudomonadati	Pseudomonadota	Gammaproteobacteria	Enterobacterales	Enterobacteriaceae	Escherichia	Escherichia coli	NA	11	NA	NA	NA
GCF_000462325.2	NZ_AVRJ01000125.1	WP_133301053.1	WP_000960581.1	562	DruH3	DruH3_00004	83507	86866	+	Escherichia coli 08BKT77219	strain=08BKT77219	Contig	enterobacteria	Bacteria	Pseudomonadati	Pseudomonadota	Gammaproteobacteria	Enterobacterales	Enterobacteriaceae	Escherichia	Escherichia coli	NA	11	NA	NA	NA
GCF_000462345.2	NZ_AVRK01000010.1	WP_020219138.1	WP_000383109.1	562	DruE3	DruE3_00003	84056	90370	+	Escherichia coli 09BKT024447	strain=09BKT024447	Contig	enterobacteria	Bacteria	Pseudomonadati	Pseudomonadota	Gammaproteobacteria	Enterobacterales	Enterobacteriaceae	Escherichia	Escherichia coli	NA	11	NA	NA	NA
GCF_000462345.2	NZ_AVRK01000010.1	WP_133301053.1	WP_000960581.1	562	DruH3	DruH3_00004	80697	84056	+	Escherichia coli 09BKT024447	strain=09BKT024447	Contig	enterobacteria	Bacteria	Pseudomonadati	Pseudomonadota	Gammaproteobacteria	Enterobacterales	Enterobacteriaceae	Escherichia	Escherichia coli	NA	11	NA	NA	NA
GCF_000462405.2	NZ_AVRD01000050.1	WP_020219138.1	WP_000383115.1	562	DruE3	DruE3_00003	256465	262779	+	Escherichia coli B7-2	strain=B7-2	Contig	enterobacteria	Bacteria	Pseudomonadati	Pseudomonadota	Gammaproteobacteria	Enterobacterales	Enterobacteriaceae	Escherichia	Escherichia coli	NA	11	NA	NA	NA
GCF_000462405.2	NZ_AVRD01000050.1	WP_133301053.1	WP_000960581.1	562	DruH3	DruH3_00004	253106	256465	+	Escherichia coli B7-2	strain=B7-2	Contig	enterobacteria	Bacteria	Pseudomonadati	Pseudomonadota	Gammaproteobacteria	Enterobacterales	Enterobacteriaceae	Escherichia	Escherichia coli	NA	11	NA	NA	NA
GCF_000462425.2	NZ_AVRE01000046.1	WP_020219138.1	WP_000383115.1	562	DruE3	DruE3_00003	258974	265288	+	Escherichia coli B93	strain=B93	Contig	enterobacteria	Bacteria	Pseudomonadati	Pseudomonadota	Gammaproteobacteria	Enterobacterales	Enterobacteriaceae	Escherichia	Escherichia coli	NA	11	NA	NA	NA
GCF_000462425.2	NZ_AVRE01000046.1	WP_133301053.1	WP_000960581.1	562	DruH3	DruH3_00004	255615	258974	+	Escherichia coli B93	strain=B93	Contig	enterobacteria	Bacteria	Pseudomonadati	Pseudomonadota	Gammaproteobacteria	Enterobacterales	Enterobacteriaceae	Escherichia	Escherichia coli	NA	11	NA	NA	NA
GCF_000462445.2	NZ_AVRF01000052.1	WP_020219138.1	WP_000383115.1	562	DruE3	DruE3_00003	255491	261805	+	Escherichia coli B94	strain=B94	Contig	enterobacteria	Bacteria	Pseudomonadati	Pseudomonadota	Gammaproteobacteria	Enterobacterales	Enterobacteriaceae	Escherichia	Escherichia coli	NA	11	NA	NA	NA
GCF_000462445.2	NZ_AVRF01000052.1	WP_133301053.1	WP_000960581.1	562	DruH3	DruH3_00004	252132	255491	+	Escherichia coli B94	strain=B94	Contig	enterobacteria	Bacteria	Pseudomonadati	Pseudomonadota	Gammaproteobacteria	Enterobacterales	Enterobacteriaceae	Escherichia	Escherichia coli	NA	11	NA	NA	NA
GCF_000462465.2	NZ_AVRG01000053.1	WP_020219138.1	WP_000383117.1	562	DruE3	DruE3_00003	320891	327205	+	Escherichia coli B95	strain=B95	Contig	enterobacteria	Bacteria	Pseudomonadati	Pseudomonadota	Gammaproteobacteria	Enterobacterales	Enterobacteriaceae	Escherichia	Escherichia coli	NA	11	NA	NA	NA
GCF_000462465.2	NZ_AVRG01000053.1	WP_133301053.1	WP_000960581.1	562	DruH3	DruH3_00004	317532	320891	+	Escherichia coli B95	strain=B95	Contig	enterobacteria	Bacteria	Pseudomonadati	Pseudomonadota	Gammaproteobacteria	Enterobacterales	Enterobacteriaceae	Escherichia	Escherichia coli	NA	11	NA	NA	NA
GCF_000462485.2	NZ_AVRS01000001.1	WP_020219138.1	WP_000383109.1	562	DruE3	DruE3_00003	17232	23546	+	Escherichia coli B103	strain=B103	Contig	enterobacteria	Bacteria	Pseudomonadati	Pseudomonadota	Gammaproteobacteria	Enterobacterales	Enterobacteriaceae	Escherichia	Escherichia coli	NA	11	NA	NA	NA
GCF_000462485.2	NZ_AVRS01000001.1	WP_133301053.1	WP_000960581.1	562	DruH3	DruH3_00004	13873	17232	+	Escherichia coli B103	strain=B103	Contig	enterobacteria	Bacteria	Pseudomonadati	Pseudomonadota	Gammaproteobacteria	Enterobacterales	Enterobacteriaceae	Escherichia	Escherichia coli	NA	11	NA	NA	NA
GCF_000462505.2	NZ_AVRT01000005.1	WP_020219138.1	WP_000383109.1	562	DruE3	DruE3_00003	17052	23366	+	Escherichia coli B104	strain=B104	Contig	enterobacteria	Bacteria	Pseudomonadati	Pseudomonadota	Gammaproteobacteria	Enterobacterales	Enterobacteriaceae	Escherichia	Escherichia coli	NA	11	NA	NA	NA
GCF_000462505.2	NZ_AVRT01000005.1	WP_133301053.1	WP_000960581.1	562	DruH3	DruH3_00004	13693	17052	+	Escherichia coli B104	strain=B104	Contig	enterobacteria	Bacteria	Pseudomonadati	Pseudomonadota	Gammaproteobacteria	Enterobacterales	Enterobacteriaceae	Escherichia	Escherichia coli	NA	11	NA	NA	NA
GCF_000462525.2	NZ_AVRU01000005.1	WP_020219138.1	WP_000383109.1	562	DruE3	DruE3_00003	17171	23485	+	Escherichia coli B105	strain=B105	Contig	enterobacteria	Bacteria	Pseudomonadati	Pseudomonadota	Gammaproteobacteria	Enterobacterales	Enterobacteriaceae	Escherichia	Escherichia coli	NA	11	NA	NA	NA
GCF_000462525.2	NZ_AVRU01000005.1	WP_133301053.1	WP_000960581.1	562	DruH3	DruH3_00004	13812	17171	+	Escherichia coli B105	strain=B105	Contig	enterobacteria	Bacteria	Pseudomonadati	Pseudomonadota	Gammaproteobacteria	Enterobacterales	Enterobacteriaceae	Escherichia	Escherichia coli	NA	11	NA	NA	NA
GCF_000462545.2	NZ_AVRV01000001.1	WP_020219138.1	WP_000383109.1	562	DruE3	DruE3_00003	17001	23315	+	Escherichia coli B106	strain=B106	Contig	enterobacteria	Bacteria	Pseudomonadati	Pseudomonadota	Gammaproteobacteria	Enterobacterales	Enterobacteriaceae	Escherichia	Escherichia coli	NA	11	NA	NA	NA
GCF_000462545.2	NZ_AVRV01000001.1	WP_133301053.1	WP_000960581.1	562	DruH3	DruH3_00004	13642	17001	+	Escherichia coli B106	strain=B106	Contig	enterobacteria	Bacteria	Pseudomonadati	Pseudomonadota	Gammaproteobacteria	Enterobacterales	Enterobacteriaceae	Escherichia	Escherichia coli	NA	11	NA	NA	NA
GCF_000462565.2	NZ_AVRW01000007.1	WP_020219138.1	WP_000383109.1	562	DruE3	DruE3_00003	16917	23231	+	Escherichia coli B108	strain=B108	Contig	enterobacteria	Bacteria	Pseudomonadati	Pseudomonadota	Gammaproteobacteria	Enterobacterales	Enterobacteriaceae	Escherichia	Escherichia coli	NA	11	NA	NA	NA
GCF_000462565.2	NZ_AVRW01000007.1	WP_133301053.1	WP_000960581.1	562	DruH3	DruH3_00004	13558	16917	+	Escherichia coli B108	strain=B108	Contig	enterobacteria	Bacteria	Pseudomonadati	Pseudomonadota	Gammaproteobacteria	Enterobacterales	Enterobacteriaceae	Escherichia	Escherichia coli	NA	11	NA	NA	NA
GCF_000462585.2	NZ_AVRX01000001.1	WP_020219138.1	WP_000383109.1	562	DruE3	DruE3_00003	17075	23389	+	Escherichia coli B109	strain=B109	Contig	enterobacteria	Bacteria	Pseudomonadati	Pseudomonadota	Gammaproteobacteria	Enterobacterales	Enterobacteriaceae	Escherichia	Escherichia coli	NA	11	NA	NA	NA
GCF_000462585.2	NZ_AVRX01000001.1	WP_133301053.1	WP_000960581.1	562	DruH3	DruH3_00004	13716	17075	+	Escherichia coli B109	strain=B109	Contig	enterobacteria	Bacteria	Pseudomonadati	Pseudomonadota	Gammaproteobacteria	Enterobacterales	Enterobacteriaceae	Escherichia	Escherichia coli	NA	11	NA	NA	NA
GCF_000462605.2	NZ_AVRY01000010.1	WP_020219138.1	WP_000383115.1	562	DruE3	DruE3_00003	16955	23269	+	Escherichia coli B112	strain=B112	Contig	enterobacteria	Bacteria	Pseudomonadati	Pseudomonadota	Gammaproteobacteria	Enterobacterales	Enterobacteriaceae	Escherichia	Escherichia coli	NA	11	NA	NA	NA
GCF_000462605.2	NZ_AVRY01000010.1	WP_133301053.1	WP_000960581.1	562	DruH3	DruH3_00004	13596	16955	+	Escherichia coli B112	strain=B112	Contig	enterobacteria	Bacteria	Pseudomonadati	Pseudomonadota	Gammaproteobacteria	Enterobacterales	Enterobacteriaceae	Escherichia	Escherichia coli	NA	11	NA	NA	NA
GCF_000462625.2	NZ_AVRZ01000133.1	WP_020219138.1	WP_000383115.1	562	DruE3	DruE3_00003	19748	26062	-	Escherichia coli B113	strain=B113	Contig	enterobacteria	Bacteria	Pseudomonadati	Pseudomonadota	Gammaproteobacteria	Enterobacterales	Enterobacteriaceae	Escherichia	Escherichia coli	NA	11	NA	NA	NA
GCF_000462625.2	NZ_AVRZ01000133.1	WP_133301053.1	WP_000960581.1	562	DruH3	DruH3_00004	26062	29421	-	Escherichia coli B113	strain=B113	Contig	enterobacteria	Bacteria	Pseudomonadati	Pseudomonadota	Gammaproteobacteria	Enterobacterales	Enterobacteriaceae	Escherichia	Escherichia coli	NA	11	NA	NA	NA
GCF_000462645.2	NZ_AVSA01000001.1	WP_020219138.1	WP_000383115.1	562	DruE3	DruE3_00003	16984	23298	+	Escherichia coli B114	strain=B114	Contig	enterobacteria	Bacteria	Pseudomonadati	Pseudomonadota	Gammaproteobacteria	Enterobacterales	Enterobacteriaceae	Escherichia	Escherichia coli	NA	11	NA	NA	NA
GCF_000462645.2	NZ_AVSA01000001.1	WP_133301053.1	WP_000960581.1	562	DruH3	DruH3_00004	13625	16984	+	Escherichia coli B114	strain=B114	Contig	enterobacteria	Bacteria	Pseudomonadati	Pseudomonadota	Gammaproteobacteria	Enterobacterales	Enterobacteriaceae	Escherichia	Escherichia coli	NA	11	NA	NA	NA
GCF_000462665.2	NZ_AVSC01000121.1	WP_020219138.1	WP_000383109.1	562	DruE3	DruE3_00003	16984	23298	+	Escherichia coli B17	strain=B17	Contig	enterobacteria	Bacteria	Pseudomonadati	Pseudomonadota	Gammaproteobacteria	Enterobacterales	Enterobacteriaceae	Escherichia	Escherichia coli	NA	11	NA	NA	NA
GCF_000462665.2	NZ_AVSC01000121.1	WP_133301053.1	WP_000960581.1	562	DruH3	DruH3_00004	13625	16984	+	Escherichia coli B17	strain=B17	Contig	enterobacteria	Bacteria	Pseudomonadati	Pseudomonadota	Gammaproteobacteria	Enterobacterales	Enterobacteriaceae	Escherichia	Escherichia coli	NA	11	NA	NA	NA
GCF_000462685.2	NZ_AVSD01000010.1	WP_020219138.1	WP_000383109.1	562	DruE3	DruE3_00003	16972	23286	+	Escherichia coli B40-1	strain=B40-1	Contig	enterobacteria	Bacteria	Pseudomonadati	Pseudomonadota	Gammaproteobacteria	Enterobacterales	Enterobacteriaceae	Escherichia	Escherichia coli	NA	11	NA	NA	NA
GCF_000462685.2	NZ_AVSD01000010.1	WP_133301053.1	WP_000960581.1	562	DruH3	DruH3_00004	13613	16972	+	Escherichia coli B40-1	strain=B40-1	Contig	enterobacteria	Bacteria	Pseudomonadati	Pseudomonadota	Gammaproteobacteria	Enterobacterales	Enterobacteriaceae	Escherichia	Escherichia coli	NA	11	NA	NA	NA
GCF_000462705.2	NZ_AVSE01000003.1	WP_020219138.1	WP_000383109.1	562	DruE3	DruE3_00003	16920	23234	+	Escherichia coli B40-2	strain=B40-2	Contig	enterobacteria	Bacteria	Pseudomonadati	Pseudomonadota	Gammaproteobacteria	Enterobacterales	Enterobacteriaceae	Escherichia	Escherichia coli	NA	11	NA	NA	NA
GCF_000462705.2	NZ_AVSE01000003.1	WP_133301053.1	WP_000960581.1	562	DruH3	DruH3_00004	13561	16920	+	Escherichia coli B40-2	strain=B40-2	Contig	enterobacteria	Bacteria	Pseudomonadati	Pseudomonadota	Gammaproteobacteria	Enterobacterales	Enterobacteriaceae	Escherichia	Escherichia coli	NA	11	NA	NA	NA
GCF_000462725.2	NZ_AVSF01000006.1	WP_020219138.1	WP_000383109.1	562	DruE3	DruE3_00003	17015	23329	+	Escherichia coli B49-2	strain=B49-2	Contig	enterobacteria	Bacteria	Pseudomonadati	Pseudomonadota	Gammaproteobacteria	Enterobacterales	Enterobacteriaceae	Escherichia	Escherichia coli	NA	11	NA	NA	NA
GCF_000462725.2	NZ_AVSF01000006.1	WP_133301053.1	WP_000960581.1	562	DruH3	DruH3_00004	13656	17015	+	Escherichia coli B49-2	strain=B49-2	Contig	enterobacteria	Bacteria	Pseudomonadati	Pseudomonadota	Gammaproteobacteria	Enterobacterales	Enterobacteriaceae	Escherichia	Escherichia coli	NA	11	NA	NA	NA
GCF_000462745.2	NZ_AVSG01000001.1	WP_020219138.1	WP_000383109.1	562	DruE3	DruE3_00003	16908	23222	+	Escherichia coli B5-2	strain=B5-2	Contig	enterobacteria	Bacteria	Pseudomonadati	Pseudomonadota	Gammaproteobacteria	Enterobacterales	Enterobacteriaceae	Escherichia	Escherichia coli	NA	11	NA	NA	NA
GCF_000462745.2	NZ_AVSG01000001.1	WP_133301053.1	WP_000960581.1	562	DruH3	DruH3_00004	13549	16908	+	Escherichia coli B5-2	strain=B5-2	Contig	enterobacteria	Bacteria	Pseudomonadati	Pseudomonadota	Gammaproteobacteria	Enterobacterales	Enterobacteriaceae	Escherichia	Escherichia coli	NA	11	NA	NA	NA
GCF_000462765.2	NZ_AVSH01000001.1	WP_020219138.1	WP_000383109.1	562	DruE3	DruE3_00003	16965	23279	+	Escherichia coli B83	strain=B83	Contig	enterobacteria	Bacteria	Pseudomonadati	Pseudomonadota	Gammaproteobacteria	Enterobacterales	Enterobacteriaceae	Escherichia	Escherichia coli	NA	11	NA	NA	NA
GCF_000462765.2	NZ_AVSH01000001.1	WP_133301053.1	WP_000960581.1	562	DruH3	DruH3_00004	13606	16965	+	Escherichia coli B83	strain=B83	Contig	enterobacteria	Bacteria	Pseudomonadati	Pseudomonadota	Gammaproteobacteria	Enterobacterales	Enterobacteriaceae	Escherichia	Escherichia coli	NA	11	NA	NA	NA
GCF_000462785.2	NZ_AVSI01000012.1	WP_020219138.1	WP_000383109.1	562	DruE3	DruE3_00003	17090	23404	+	Escherichia coli B84	strain=B84	Contig	enterobacteria	Bacteria	Pseudomonadati	Pseudomonadota	Gammaproteobacteria	Enterobacterales	Enterobacteriaceae	Escherichia	Escherichia coli	NA	11	NA	NA	NA
GCF_000462785.2	NZ_AVSI01000012.1	WP_133301053.1	WP_000960581.1	562	DruH3	DruH3_00004	13731	17090	+	Escherichia coli B84	strain=B84	Contig	enterobacteria	Bacteria	Pseudomonadati	Pseudomonadota	Gammaproteobacteria	Enterobacterales	Enterobacteriaceae	Escherichia	Escherichia coli	NA	11	NA	NA	NA
GCF_000462805.2	NZ_AVSJ01000007.1	WP_020219138.1	WP_000383109.1	562	DruE3	DruE3_00003	17007	23321	+	Escherichia coli B85	strain=B85	Contig	enterobacteria	Bacteria	Pseudomonadati	Pseudomonadota	Gammaproteobacteria	Enterobacterales	Enterobacteriaceae	Escherichia	Escherichia coli	NA	11	NA	NA	NA
GCF_000462805.2	NZ_AVSJ01000007.1	WP_133301053.1	WP_000960581.1	562	DruH3	DruH3_00004	13648	17007	+	Escherichia coli B85	strain=B85	Contig	enterobacteria	Bacteria	Pseudomonadati	Pseudomonadota	Gammaproteobacteria	Enterobacterales	Enterobacteriaceae	Escherichia	Escherichia coli	NA	11	NA	NA	NA
GCF_000462825.2	NZ_AVSK01000136.1	WP_020219138.1	WP_000383109.1	562	DruE3	DruE3_00003	16952	23266	+	Escherichia coli B86	strain=B86	Contig	enterobacteria	Bacteria	Pseudomonadati	Pseudomonadota	Gammaproteobacteria	Enterobacterales	Enterobacteriaceae	Escherichia	Escherichia coli	NA	11	NA	NA	NA
GCF_000462825.2	NZ_AVSK01000136.1	WP_133301053.1	WP_000960581.1	562	DruH3	DruH3_00004	13593	16952	+	Escherichia coli B86	strain=B86	Contig	enterobacteria	Bacteria	Pseudomonadati	Pseudomonadota	Gammaproteobacteria	Enterobacterales	Enterobacteriaceae	Escherichia	Escherichia coli	NA	11	NA	NA	NA
GCF_000462845.2	NZ_AVSL01000001.1	WP_020219138.1	WP_000383115.1	562	DruE3	DruE3_00003	17007	23321	+	Escherichia coli B89	strain=B89	Contig	enterobacteria	Bacteria	Pseudomonadati	Pseudomonadota	Gammaproteobacteria	Enterobacterales	Enterobacteriaceae	Escherichia	Escherichia coli	NA	11	NA	NA	NA
GCF_000462845.2	NZ_AVSL01000001.1	WP_133301053.1	WP_000960581.1	562	DruH3	DruH3_00004	13648	17007	+	Escherichia coli B89	strain=B89	Contig	enterobacteria	Bacteria	Pseudomonadati	Pseudomonadota	Gammaproteobacteria	Enterobacterales	Enterobacteriaceae	Escherichia	Escherichia coli	NA	11	NA	NA	NA
GCF_000462865.2	NZ_AVSM01000129.1	WP_020219138.1	WP_000383115.1	562	DruE3	DruE3_00003	7368	13682	+	Escherichia coli B90	strain=B90	Contig	enterobacteria	Bacteria	Pseudomonadati	Pseudomonadota	Gammaproteobacteria	Enterobacterales	Enterobacteriaceae	Escherichia	Escherichia coli	NA	11	NA	NA	NA
GCF_000462865.2	NZ_AVSM01000129.1	WP_133301053.1	WP_000960581.1	562	DruH3	DruH3_00004	4009	7368	+	Escherichia coli B90	strain=B90	Contig	enterobacteria	Bacteria	Pseudomonadati	Pseudomonadota	Gammaproteobacteria	Enterobacterales	Enterobacteriaceae	Escherichia	Escherichia coli	NA	11	NA	NA	NA
GCF_000462885.2	NZ_AVSN01000001.1	WP_020219138.1	WP_000383108.1	562	DruE3	DruE3_00003	83424	89738	+	Escherichia coli Tx1686	strain=Tx1686	Contig	enterobacteria	Bacteria	Pseudomonadati	Pseudomonadota	Gammaproteobacteria	Enterobacterales	Enterobacteriaceae	Escherichia	Escherichia coli	NA	11	NA	NA	NA
GCF_000462885.2	NZ_AVSN01000001.1	WP_133301053.1	WP_000960583.1	562	DruH3	DruH3_00004	80065	83424	+	Escherichia coli Tx1686	strain=Tx1686	Contig	enterobacteria	Bacteria	Pseudomonadati	Pseudomonadota	Gammaproteobacteria	Enterobacterales	Enterobacteriaceae	Escherichia	Escherichia coli	NA	11	NA	NA	NA
GCF_000462905.2	NZ_AVSO01000014.1	WP_020219138.1	WP_000383117.1	562	DruE3	DruE3_00003	83872	90186	+	Escherichia coli Tx3800	strain=Tx3800	Contig	enterobacteria	Bacteria	Pseudomonadati	Pseudomonadota	Gammaproteobacteria	Enterobacterales	Enterobacteriaceae	Escherichia	Escherichia coli	NA	11	NA	NA	NA
GCF_000462905.2	NZ_AVSO01000014.1	WP_133301053.1	WP_000960581.1	562	DruH3	DruH3_00004	80513	83872	+	Escherichia coli Tx3800	strain=Tx3800	Contig	enterobacteria	Bacteria	Pseudomonadati	Pseudomonadota	Gammaproteobacteria	Enterobacterales	Enterobacteriaceae	Escherichia	Escherichia coli	NA	11	NA	NA	NA
GCF_000463095.2	NZ_AWFW01000063.1	WP_007854298.1	WP_007854298.1	28141	DruH3	DruH3_00012	228503	231796	-	Cronobacter sakazakii NCIMB 8272	strain=NCIMB 8272	Scaffold	enterobacteria	Bacteria	Pseudomonadati	Pseudomonadota	Gammaproteobacteria	Enterobacterales	Enterobacteriaceae	Cronobacter	Cronobacter sakazakii	NA	2	NA	NA	NA
GCF_000463095.2	NZ_AWFW01000063.1	WP_029590995.1	WP_029590995.1	28141	DruE3	DruE3_00003	222172	228492	-	Cronobacter sakazakii NCIMB 8272	strain=NCIMB 8272	Scaffold	enterobacteria	Bacteria	Pseudomonadati	Pseudomonadota	Gammaproteobacteria	Enterobacterales	Enterobacteriaceae	Cronobacter	Cronobacter sakazakii	NA	2	NA	NA	NA
GCF_000466625.1	NZ_AWPM01000100.1	WP_020219138.1	WP_000383117.1	562	DruE3	DruE3_00003	7338	13652	+	Escherichia coli M1	strain=M1	Scaffold	enterobacteria	Bacteria	Pseudomonadati	Pseudomonadota	Gammaproteobacteria	Enterobacterales	Enterobacteriaceae	Escherichia	Escherichia coli	NA	11	NA	NA	NA
GCF_000466625.1	NZ_AWPM01000100.1	WP_133301053.1	WP_000960581.1	562	DruH3	DruH3_00004	3979	7338	+	Escherichia coli M1	strain=M1	Scaffold	enterobacteria	Bacteria	Pseudomonadati	Pseudomonadota	Gammaproteobacteria	Enterobacterales	Enterobacteriaceae	Escherichia	Escherichia coli	NA	11	NA	NA	NA
GCF_000467105.1	NZ_BATI01000005.1	WP_021699417.1	WP_021699417.1	43263	DruE3	DruE3_00003	205817	212017	+	Aquipseudomonas alcaligenes NBRC 14159	strain=NBRC 14159	Contig	g-proteobacteria	Bacteria	Pseudomonadati	Pseudomonadota	Gammaproteobacteria	Pseudomonadales	Pseudomonadaceae	Aquipseudomonas	Aquipseudomonas alcaligenes	Y	9	NA	NA	GEI
GCF_000467105.1	NZ_BATI01000005.1	WP_217997219.1	WP_217997219.1	43263	DruH3	DruH3_00011	202479	205811	+	Aquipseudomonas alcaligenes NBRC 14159	strain=NBRC 14159	Contig	g-proteobacteria	Bacteria	Pseudomonadati	Pseudomonadota	Gammaproteobacteria	Pseudomonadales	Pseudomonadaceae	Aquipseudomonas	Aquipseudomonas alcaligenes	Y	9	NA	NA	GEI
GCF_000467105.1	NZ_BATI01000047.1	WP_021702843.1	WP_021702843.1	43263	DruE3	DruE3_00003	19569	25769	+	Aquipseudomonas alcaligenes NBRC 14159	strain=NBRC 14159	Contig	g-proteobacteria	Bacteria	Pseudomonadati	Pseudomonadota	Gammaproteobacteria	Pseudomonadales	Pseudomonadaceae	Aquipseudomonas	Aquipseudomonas alcaligenes	Y	9	0.9493	NA	GEI
GCF_000467105.1	NZ_BATI01000047.1	WP_217366291.1	WP_206362360.1	43263	DruH3	DruH3_00011	16234	19563	+	Aquipseudomonas alcaligenes NBRC 14159	strain=NBRC 14159	Contig	g-proteobacteria	Bacteria	Pseudomonadati	Pseudomonadota	Gammaproteobacteria	Pseudomonadales	Pseudomonadaceae	Aquipseudomonas	Aquipseudomonas alcaligenes	Y	9	0.9493	NA	GEI
GCF_000467185.1	NZ_BATM01000020.1	WP_021713456.1	WP_021713456.1	252583	DruH3	DruH3_00001	25836	29345	+	Vibrio ezurae NBRC 102218	strain=NBRC 102218	Contig	g-proteobacteria	Bacteria	Pseudomonadati	Pseudomonadota	Gammaproteobacteria	Vibrionales	Vibrionaceae	Vibrio	Vibrio ezurae	NA	12	NA	NA	NA
GCF_000467185.1	NZ_BATM01000020.1	WP_021713457.1	WP_021713457.1	252583	DruE3	DruE3_00003	29356	35781	+	Vibrio ezurae NBRC 102218	strain=NBRC 102218	Contig	g-proteobacteria	Bacteria	Pseudomonadati	Pseudomonadota	Gammaproteobacteria	Vibrionales	Vibrionaceae	Vibrio	Vibrio ezurae	NA	12	NA	NA	NA
GCF_000471065.1	NZ_AWPN01000141.1	WP_020219138.1	WP_000383117.1	562	DruE3	DruE3_00003	7338	13652	+	Escherichia coli M2	strain=M2	Scaffold	enterobacteria	Bacteria	Pseudomonadati	Pseudomonadota	Gammaproteobacteria	Enterobacterales	Enterobacteriaceae	Escherichia	Escherichia coli	NA	11	NA	NA	NA
GCF_000471065.1	NZ_AWPN01000141.1	WP_133301053.1	WP_000960581.1	562	DruH3	DruH3_00004	3979	7338	+	Escherichia coli M2	strain=M2	Scaffold	enterobacteria	Bacteria	Pseudomonadati	Pseudomonadota	Gammaproteobacteria	Enterobacterales	Enterobacteriaceae	Escherichia	Escherichia coli	NA	11	NA	NA	NA
GCF_000471085.2	NZ_KI302087.1	WP_020219138.1	WP_000383117.1	562	DruE3	DruE3_00003	142550	148864	+	Escherichia coli M3	strain=M3	Scaffold	enterobacteria	Bacteria	Pseudomonadati	Pseudomonadota	Gammaproteobacteria	Enterobacterales	Enterobacteriaceae	Escherichia	Escherichia coli	NA	11	NA	NA	NA
GCF_000471085.2	NZ_KI302087.1	WP_133301053.1	WP_000960581.1	562	DruH3	DruH3_00004	139191	142550	+	Escherichia coli M3	strain=M3	Scaffold	enterobacteria	Bacteria	Pseudomonadati	Pseudomonadota	Gammaproteobacteria	Enterobacterales	Enterobacteriaceae	Escherichia	Escherichia coli	NA	11	NA	NA	NA
GCF_000471105.1	NZ_AWPP01000018.1	WP_020219138.1	WP_000383117.1	562	DruE3	DruE3_00003	82196	88510	+	Escherichia coli M4	strain=M4	Scaffold	enterobacteria	Bacteria	Pseudomonadati	Pseudomonadota	Gammaproteobacteria	Enterobacterales	Enterobacteriaceae	Escherichia	Escherichia coli	NA	11	NA	NA	NA
GCF_000471105.1	NZ_AWPP01000018.1	WP_133301053.1	WP_000960581.1	562	DruH3	DruH3_00004	78837	82196	+	Escherichia coli M4	strain=M4	Scaffold	enterobacteria	Bacteria	Pseudomonadati	Pseudomonadota	Gammaproteobacteria	Enterobacterales	Enterobacteriaceae	Escherichia	Escherichia coli	NA	11	NA	NA	NA
GCF_000471145.1	NZ_KI302368.1	WP_020219138.1	WP_000383117.1	562	DruE3	DruE3_00003	140402	146716	-	Escherichia coli M6	strain=M6	Scaffold	enterobacteria	Bacteria	Pseudomonadati	Pseudomonadota	Gammaproteobacteria	Enterobacterales	Enterobacteriaceae	Escherichia	Escherichia coli	NA	11	NA	NA	NA
GCF_000471145.1	NZ_KI302368.1	WP_133301053.1	WP_000960581.1	562	DruH3	DruH3_00004	146716	150075	-	Escherichia coli M6	strain=M6	Scaffold	enterobacteria	Bacteria	Pseudomonadati	Pseudomonadota	Gammaproteobacteria	Enterobacterales	Enterobacteriaceae	Escherichia	Escherichia coli	NA	11	NA	NA	NA
GCF_000471165.1	NZ_AWPS01000034.1	WP_020219138.1	WP_000383117.1	562	DruE3	DruE3_00003	82196	88510	+	Escherichia coli M7	strain=M7	Scaffold	enterobacteria	Bacteria	Pseudomonadati	Pseudomonadota	Gammaproteobacteria	Enterobacterales	Enterobacteriaceae	Escherichia	Escherichia coli	NA	11	NA	NA	NA
GCF_000471165.1	NZ_AWPS01000034.1	WP_133301053.1	WP_000960581.1	562	DruH3	DruH3_00004	78837	82196	+	Escherichia coli M7	strain=M7	Scaffold	enterobacteria	Bacteria	Pseudomonadati	Pseudomonadota	Gammaproteobacteria	Enterobacterales	Enterobacteriaceae	Escherichia	Escherichia coli	NA	11	NA	NA	NA
GCF_000471205.1	NZ_AWPU01000081.1	WP_020219138.1	WP_000383117.1	562	DruE3	DruE3_00003	7340	13654	+	Escherichia coli M9	strain=M9	Scaffold	enterobacteria	Bacteria	Pseudomonadati	Pseudomonadota	Gammaproteobacteria	Enterobacterales	Enterobacteriaceae	Escherichia	Escherichia coli	NA	11	NA	NA	NA
GCF_000471205.1	NZ_AWPU01000081.1	WP_133301053.1	WP_000960581.1	562	DruH3	DruH3_00004	3981	7340	+	Escherichia coli M9	strain=M9	Scaffold	enterobacteria	Bacteria	Pseudomonadati	Pseudomonadota	Gammaproteobacteria	Enterobacterales	Enterobacteriaceae	Escherichia	Escherichia coli	NA	11	NA	NA	NA
GCF_000471225.1	NZ_AWPV01000002.1	WP_020219138.1	WP_000383117.1	562	DruE3	DruE3_00003	7336	13650	+	Escherichia coli M10	strain=M10	Scaffold	enterobacteria	Bacteria	Pseudomonadati	Pseudomonadota	Gammaproteobacteria	Enterobacterales	Enterobacteriaceae	Escherichia	Escherichia coli	NA	11	NA	NA	NA
GCF_000471225.1	NZ_AWPV01000002.1	WP_133301053.1	WP_000960581.1	562	DruH3	DruH3_00004	3977	7336	+	Escherichia coli M10	strain=M10	Scaffold	enterobacteria	Bacteria	Pseudomonadati	Pseudomonadota	Gammaproteobacteria	Enterobacterales	Enterobacteriaceae	Escherichia	Escherichia coli	NA	11	NA	NA	NA
GCF_000471245.1	NZ_AWPW01000216.1	WP_020219138.1	WP_000383117.1	562	DruE3	DruE3_00003	25765	32079	+	Escherichia coli M11	strain=M11	Scaffold	enterobacteria	Bacteria	Pseudomonadati	Pseudomonadota	Gammaproteobacteria	Enterobacterales	Enterobacteriaceae	Escherichia	Escherichia coli	NA	11	NA	NA	NA
GCF_000471245.1	NZ_AWPW01000216.1	WP_133301053.1	WP_000960581.1	562	DruH3	DruH3_00004	22406	25765	+	Escherichia coli M11	strain=M11	Scaffold	enterobacteria	Bacteria	Pseudomonadati	Pseudomonadota	Gammaproteobacteria	Enterobacterales	Enterobacteriaceae	Escherichia	Escherichia coli	NA	11	NA	NA	NA
GCF_000471265.1	NZ_AWPX01000024.1	WP_020219138.1	WP_000383117.1	562	DruE3	DruE3_00003	7340	13654	+	Escherichia coli M12	strain=M12	Scaffold	enterobacteria	Bacteria	Pseudomonadati	Pseudomonadota	Gammaproteobacteria	Enterobacterales	Enterobacteriaceae	Escherichia	Escherichia coli	NA	11	NA	NA	NA
GCF_000471265.1	NZ_AWPX01000024.1	WP_133301053.1	WP_000960581.1	562	DruH3	DruH3_00004	3981	7340	+	Escherichia coli M12	strain=M12	Scaffold	enterobacteria	Bacteria	Pseudomonadati	Pseudomonadota	Gammaproteobacteria	Enterobacterales	Enterobacteriaceae	Escherichia	Escherichia coli	NA	11	NA	NA	NA
GCF_000471305.1	NZ_AWPZ01000127.1	WP_020219138.1	WP_000383117.1	562	DruE3	DruE3_00003	7340	13654	+	Escherichia coli M14	strain=M14	Scaffold	enterobacteria	Bacteria	Pseudomonadati	Pseudomonadota	Gammaproteobacteria	Enterobacterales	Enterobacteriaceae	Escherichia	Escherichia coli	NA	11	NA	NA	NA
GCF_000471305.1	NZ_AWPZ01000127.1	WP_133301053.1	WP_000960581.1	562	DruH3	DruH3_00004	3981	7340	+	Escherichia coli M14	strain=M14	Scaffold	enterobacteria	Bacteria	Pseudomonadati	Pseudomonadota	Gammaproteobacteria	Enterobacterales	Enterobacteriaceae	Escherichia	Escherichia coli	NA	11	NA	NA	NA
GCF_000471325.1	NZ_AWQA01000112.1	WP_020219138.1	WP_000383117.1	562	DruE3	DruE3_00003	7340	13654	+	Escherichia coli M15	strain=M15	Scaffold	enterobacteria	Bacteria	Pseudomonadati	Pseudomonadota	Gammaproteobacteria	Enterobacterales	Enterobacteriaceae	Escherichia	Escherichia coli	NA	11	NA	NA	NA
GCF_000471325.1	NZ_AWQA01000112.1	WP_133301053.1	WP_000960581.1	562	DruH3	DruH3_00004	3981	7340	+	Escherichia coli M15	strain=M15	Scaffold	enterobacteria	Bacteria	Pseudomonadati	Pseudomonadota	Gammaproteobacteria	Enterobacterales	Enterobacteriaceae	Escherichia	Escherichia coli	NA	11	NA	NA	NA
GCF_000471345.1	NZ_AWQB01000126.1	WP_020219138.1	WP_000383117.1	562	DruE3	DruE3_00003	7340	13654	+	Escherichia coli M16	strain=M16	Scaffold	enterobacteria	Bacteria	Pseudomonadati	Pseudomonadota	Gammaproteobacteria	Enterobacterales	Enterobacteriaceae	Escherichia	Escherichia coli	NA	11	NA	NA	NA
GCF_000471345.1	NZ_AWQB01000126.1	WP_133301053.1	WP_000960581.1	562	DruH3	DruH3_00004	3981	7340	+	Escherichia coli M16	strain=M16	Scaffold	enterobacteria	Bacteria	Pseudomonadati	Pseudomonadota	Gammaproteobacteria	Enterobacterales	Enterobacteriaceae	Escherichia	Escherichia coli	NA	11	NA	NA	NA
GCF_000471365.1	NZ_AWQC01000015.1	WP_020219138.1	WP_000383117.1	562	DruE3	DruE3_00003	82196	88510	+	Escherichia coli M17	strain=M17	Scaffold	enterobacteria	Bacteria	Pseudomonadati	Pseudomonadota	Gammaproteobacteria	Enterobacterales	Enterobacteriaceae	Escherichia	Escherichia coli	NA	11	NA	NA	NA
GCF_000471365.1	NZ_AWQC01000015.1	WP_133301053.1	WP_000960581.1	562	DruH3	DruH3_00004	78837	82196	+	Escherichia coli M17	strain=M17	Scaffold	enterobacteria	Bacteria	Pseudomonadati	Pseudomonadota	Gammaproteobacteria	Enterobacterales	Enterobacteriaceae	Escherichia	Escherichia coli	NA	11	NA	NA	NA
GCF_000471385.1	NZ_KI303411.1	WP_020219138.1	WP_000383117.1	562	DruE3	DruE3_00003	138771	145085	+	Escherichia coli M18	strain=M18	Scaffold	enterobacteria	Bacteria	Pseudomonadati	Pseudomonadota	Gammaproteobacteria	Enterobacterales	Enterobacteriaceae	Escherichia	Escherichia coli	NA	11	NA	NA	NA
GCF_000471385.1	NZ_KI303411.1	WP_133301053.1	WP_000960581.1	562	DruH3	DruH3_00004	135412	138771	+	Escherichia coli M18	strain=M18	Scaffold	enterobacteria	Bacteria	Pseudomonadati	Pseudomonadota	Gammaproteobacteria	Enterobacterales	Enterobacteriaceae	Escherichia	Escherichia coli	NA	11	NA	NA	NA
GCF_000471405.1	NZ_KI303434.1	WP_020219138.1	WP_000383117.1	562	DruE3	DruE3_00003	82196	88510	+	Escherichia coli M19	strain=M19	Scaffold	enterobacteria	Bacteria	Pseudomonadati	Pseudomonadota	Gammaproteobacteria	Enterobacterales	Enterobacteriaceae	Escherichia	Escherichia coli	NA	11	NA	NA	NA
GCF_000471405.1	NZ_KI303434.1	WP_133301053.1	WP_000960581.1	562	DruH3	DruH3_00004	78837	82196	+	Escherichia coli M19	strain=M19	Scaffold	enterobacteria	Bacteria	Pseudomonadati	Pseudomonadota	Gammaproteobacteria	Enterobacterales	Enterobacteriaceae	Escherichia	Escherichia coli	NA	11	NA	NA	NA
GCF_000471425.1	NZ_KI303575.1	WP_020219138.1	WP_000383117.1	562	DruE3	DruE3_00003	138507	144821	+	Escherichia coli M20	strain=M20	Scaffold	enterobacteria	Bacteria	Pseudomonadati	Pseudomonadota	Gammaproteobacteria	Enterobacterales	Enterobacteriaceae	Escherichia	Escherichia coli	NA	11	NA	NA	NA
GCF_000471425.1	NZ_KI303575.1	WP_133301053.1	WP_000960581.1	562	DruH3	DruH3_00004	135148	138507	+	Escherichia coli M20	strain=M20	Scaffold	enterobacteria	Bacteria	Pseudomonadati	Pseudomonadota	Gammaproteobacteria	Enterobacterales	Enterobacteriaceae	Escherichia	Escherichia coli	NA	11	NA	NA	NA
GCF_000471445.1	NZ_KI303642.1	WP_020219138.1	WP_000383117.1	562	DruE3	DruE3_00003	31151	37465	-	Escherichia coli M21	strain=M21	Scaffold	enterobacteria	Bacteria	Pseudomonadati	Pseudomonadota	Gammaproteobacteria	Enterobacterales	Enterobacteriaceae	Escherichia	Escherichia coli	NA	11	NA	NA	NA
GCF_000471445.1	NZ_KI303642.1	WP_133301053.1	WP_000960581.1	562	DruH3	DruH3_00004	37465	40824	-	Escherichia coli M21	strain=M21	Scaffold	enterobacteria	Bacteria	Pseudomonadati	Pseudomonadota	Gammaproteobacteria	Enterobacterales	Enterobacteriaceae	Escherichia	Escherichia coli	NA	11	NA	NA	NA
GCF_000471465.1	NZ_AWQH01000134.1	WP_020219138.1	WP_000383117.1	562	DruE3	DruE3_00003	3689	10003	+	Escherichia coli M22	strain=M22	Scaffold	enterobacteria	Bacteria	Pseudomonadati	Pseudomonadota	Gammaproteobacteria	Enterobacterales	Enterobacteriaceae	Escherichia	Escherichia coli	NA	11	NA	NA	NA
GCF_000471465.1	NZ_AWQH01000134.1	WP_133301053.1	WP_000960581.1	562	DruH3	DruH3_00004	330	3689	+	Escherichia coli M22	strain=M22	Scaffold	enterobacteria	Bacteria	Pseudomonadati	Pseudomonadota	Gammaproteobacteria	Enterobacterales	Enterobacteriaceae	Escherichia	Escherichia coli	NA	11	NA	NA	NA
GCF_000471485.1	NZ_AWQI01000008.1	WP_020219138.1	WP_000383115.1	562	DruE3	DruE3_00003	7340	13654	+	Escherichia coli M23	strain=M23	Scaffold	enterobacteria	Bacteria	Pseudomonadati	Pseudomonadota	Gammaproteobacteria	Enterobacterales	Enterobacteriaceae	Escherichia	Escherichia coli	NA	11	NA	NA	NA
GCF_000471485.1	NZ_AWQI01000008.1	WP_133301053.1	WP_000960581.1	562	DruH3	DruH3_00004	3981	7340	+	Escherichia coli M23	strain=M23	Scaffold	enterobacteria	Bacteria	Pseudomonadati	Pseudomonadota	Gammaproteobacteria	Enterobacterales	Enterobacteriaceae	Escherichia	Escherichia coli	NA	11	NA	NA	NA
GCF_000471505.1	NZ_KI303918.1	WP_020219138.1	WP_000383117.1	562	DruE3	DruE3_00003	25764	32078	+	Escherichia coli K1	strain=K1	Scaffold	enterobacteria	Bacteria	Pseudomonadati	Pseudomonadota	Gammaproteobacteria	Enterobacterales	Enterobacteriaceae	Escherichia	Escherichia coli	NA	11	NA	NA	NA
GCF_000471505.1	NZ_KI303918.1	WP_133301053.1	WP_000960581.1	562	DruH3	DruH3_00004	22405	25764	+	Escherichia coli K1	strain=K1	Scaffold	enterobacteria	Bacteria	Pseudomonadati	Pseudomonadota	Gammaproteobacteria	Enterobacterales	Enterobacteriaceae	Escherichia	Escherichia coli	NA	11	NA	NA	NA
GCF_000471525.1	NZ_KI303995.1	WP_020219138.1	WP_024256418.1	562	DruE3	DruE3_00003	82257	88568	+	Escherichia coli K2	strain=K2	Scaffold	enterobacteria	Bacteria	Pseudomonadati	Pseudomonadota	Gammaproteobacteria	Enterobacterales	Enterobacteriaceae	Escherichia	Escherichia coli	NA	11	NA	NA	NA
GCF_000471525.1	NZ_KI303995.1	WP_133301053.1	WP_000960581.1	562	DruH3	DruH3_00004	78898	82257	+	Escherichia coli K2	strain=K2	Scaffold	enterobacteria	Bacteria	Pseudomonadati	Pseudomonadota	Gammaproteobacteria	Enterobacterales	Enterobacteriaceae	Escherichia	Escherichia coli	NA	11	NA	NA	NA
GCF_000471545.1	NZ_AWQL01000192.1	WP_020219138.1	WP_000383117.1	562	DruE3	DruE3_00003	7340	13654	+	Escherichia coli WC1	strain=WC1	Scaffold	enterobacteria	Bacteria	Pseudomonadati	Pseudomonadota	Gammaproteobacteria	Enterobacterales	Enterobacteriaceae	Escherichia	Escherichia coli	NA	11	NA	NA	NA
GCF_000471545.1	NZ_AWQL01000192.1	WP_133301053.1	WP_000960581.1	562	DruH3	DruH3_00004	3981	7340	+	Escherichia coli WC1	strain=WC1	Scaffold	enterobacteria	Bacteria	Pseudomonadati	Pseudomonadota	Gammaproteobacteria	Enterobacterales	Enterobacteriaceae	Escherichia	Escherichia coli	NA	11	NA	NA	NA
GCF_000471565.1	NZ_AWQM01000149.1	WP_020219138.1	WP_000383117.1	562	DruE3	DruE3_00003	7340	13654	+	Escherichia coli WC2	strain=WC2	Scaffold	enterobacteria	Bacteria	Pseudomonadati	Pseudomonadota	Gammaproteobacteria	Enterobacterales	Enterobacteriaceae	Escherichia	Escherichia coli	NA	11	NA	NA	NA
GCF_000471565.1	NZ_AWQM01000149.1	WP_133301053.1	WP_000960581.1	562	DruH3	DruH3_00004	3981	7340	+	Escherichia coli WC2	strain=WC2	Scaffold	enterobacteria	Bacteria	Pseudomonadati	Pseudomonadota	Gammaproteobacteria	Enterobacterales	Enterobacteriaceae	Escherichia	Escherichia coli	NA	11	NA	NA	NA
GCF_000471585.1	NZ_AWQN01000193.1	WP_020219138.1	WP_000383117.1	562	DruE3	DruE3_00003	25764	32078	+	Escherichia coli Wa1	strain=Wa1	Scaffold	enterobacteria	Bacteria	Pseudomonadati	Pseudomonadota	Gammaproteobacteria	Enterobacterales	Enterobacteriaceae	Escherichia	Escherichia coli	NA	11	NA	NA	NA
GCF_000471585.1	NZ_AWQN01000193.1	WP_133301053.1	WP_000960581.1	562	DruH3	DruH3_00004	22405	25764	+	Escherichia coli Wa1	strain=Wa1	Scaffold	enterobacteria	Bacteria	Pseudomonadati	Pseudomonadota	Gammaproteobacteria	Enterobacterales	Enterobacteriaceae	Escherichia	Escherichia coli	NA	11	NA	NA	NA
GCF_000471605.1	NZ_AWQO01000078.1	WP_020219138.1	WP_000383117.1	562	DruE3	DruE3_00003	7340	13654	+	Escherichia coli Wa2	strain=Wa2	Scaffold	enterobacteria	Bacteria	Pseudomonadati	Pseudomonadota	Gammaproteobacteria	Enterobacterales	Enterobacteriaceae	Escherichia	Escherichia coli	NA	11	NA	NA	NA
GCF_000471605.1	NZ_AWQO01000078.1	WP_133301053.1	WP_000960581.1	562	DruH3	DruH3_00004	3981	7340	+	Escherichia coli Wa2	strain=Wa2	Scaffold	enterobacteria	Bacteria	Pseudomonadati	Pseudomonadota	Gammaproteobacteria	Enterobacterales	Enterobacteriaceae	Escherichia	Escherichia coli	NA	11	NA	NA	NA
GCF_000472785.1	NZ_KI421462.1	WP_027062854.1	WP_027062854.1	381	DruE3	DruE3_00003	38456	44572	+	Mesorhizobium loti CJ3sym	strain=CJ3sym	Scaffold	a-proteobacteria	Bacteria	Pseudomonadati	Pseudomonadota	Alphaproteobacteria	Hyphomicrobiales	Phyllobacteriaceae	Mesorhizobium	Mesorhizobium loti	Y	14	0.9916	NA	NA
GCF_000472785.1	NZ_KI421462.1	WP_152536308.1	WP_152536308.1	381	DruH3	DruH3_00002	34995	38453	+	Mesorhizobium loti CJ3sym	strain=CJ3sym	Scaffold	a-proteobacteria	Bacteria	Pseudomonadati	Pseudomonadota	Alphaproteobacteria	Hyphomicrobiales	Phyllobacteriaceae	Mesorhizobium	Mesorhizobium loti	Y	14	0.9916	NA	NA
GCF_000473725.2	NZ_AWXM02000035.1	WP_020219138.1	WP_000383107.1	562	DruE3	DruE3_00003	37993	44307	-	Escherichia coli ATCC 35150	strain=ATCC 35150	Contig	enterobacteria	Bacteria	Pseudomonadati	Pseudomonadota	Gammaproteobacteria	Enterobacterales	Enterobacteriaceae	Escherichia	Escherichia coli	NA	11	NA	NA	NA
GCF_000473725.2	NZ_AWXM02000035.1	WP_133301053.1	WP_077697078.1	562	DruH3	DruH3_00004	44307	47663	-	Escherichia coli ATCC 35150	strain=ATCC 35150	Contig	enterobacteria	Bacteria	Pseudomonadati	Pseudomonadota	Gammaproteobacteria	Enterobacterales	Enterobacteriaceae	Escherichia	Escherichia coli	NA	11	NA	NA	NA
GCF_000474635.1	NZ_AVAN01000039.1	WP_004178409.1	WP_004178409.1	573	DruH3	DruH3_00012	16493	19780	-	Klebsiella pneumoniae 303K	strain=303K	Contig	enterobacteria	Bacteria	Pseudomonadati	Pseudomonadota	Gammaproteobacteria	Enterobacterales	Enterobacteriaceae	Klebsiella	Klebsiella pneumoniae	NA	2	NA	NA	NA
GCF_000474635.1	NZ_AVAN01000039.1	WP_200119417.1	WP_004178408.1	573	DruE3	DruE3_00003	10160	16480	-	Klebsiella pneumoniae 303K	strain=303K	Contig	enterobacteria	Bacteria	Pseudomonadati	Pseudomonadota	Gammaproteobacteria	Enterobacterales	Enterobacteriaceae	Klebsiella	Klebsiella pneumoniae	NA	2	NA	NA	NA
GCF_000474825.1	NZ_AXLI01000001.1	WP_000213430.1	WP_000213431.1	562	DruE3	DruE3_00003	5015782	5022126	+	Escherichia coli BIDMC 19C	strain=BIDMC 19C	Contig	enterobacteria	Bacteria	Pseudomonadati	Pseudomonadota	Gammaproteobacteria	Enterobacterales	Enterobacteriaceae	Escherichia	Escherichia coli	NA	2	NA	NA	NA
GCF_000474825.1	NZ_AXLI01000001.1	WP_001513100.1	WP_022646476.1	562	DruH3	DruH3_00012	5012479	5015769	+	Escherichia coli BIDMC 19C	strain=BIDMC 19C	Contig	enterobacteria	Bacteria	Pseudomonadati	Pseudomonadota	Gammaproteobacteria	Enterobacterales	Enterobacteriaceae	Escherichia	Escherichia coli	NA	2	NA	NA	NA
GCF_000477495.2	NZ_AVQX01000012.1	WP_020219138.1	WP_000383115.1	562	DruE3	DruE3_00003	16887	23201	+	Escherichia coli B28-2	strain=B28-2	Contig	enterobacteria	Bacteria	Pseudomonadati	Pseudomonadota	Gammaproteobacteria	Enterobacterales	Enterobacteriaceae	Escherichia	Escherichia coli	NA	11	NA	NA	NA
GCF_000477495.2	NZ_AVQX01000012.1	WP_133301053.1	WP_000960581.1	562	DruH3	DruH3_00004	13528	16887	+	Escherichia coli B28-2	strain=B28-2	Contig	enterobacteria	Bacteria	Pseudomonadati	Pseudomonadota	Gammaproteobacteria	Enterobacterales	Enterobacteriaceae	Escherichia	Escherichia coli	NA	11	NA	NA	NA
GCF_000478215.1	NZ_AIAK01000002.1	WP_020219138.1	WP_000383109.1	562	DruE3	DruE3_00003	352353	358667	-	Escherichia coli 8624	strain=8624	Contig	enterobacteria	Bacteria	Pseudomonadati	Pseudomonadota	Gammaproteobacteria	Enterobacterales	Enterobacteriaceae	Escherichia	Escherichia coli	NA	11	NA	NA	NA
GCF_000478215.1	NZ_AIAK01000002.1	WP_133301053.1	WP_000960581.1	562	DruH3	DruH3_00004	358667	362026	-	Escherichia coli 8624	strain=8624	Contig	enterobacteria	Bacteria	Pseudomonadati	Pseudomonadota	Gammaproteobacteria	Enterobacterales	Enterobacteriaceae	Escherichia	Escherichia coli	NA	11	NA	NA	NA
GCF_000478505.2	NZ_KI517369.1	WP_010799252.1	WP_010799252.1	1203578	DruH3	DruH3_00012	122129	125479	+	Pseudomonas sp. HPB0071	strain=HPB0071	Scaffold	g-proteobacteria	Bacteria	Pseudomonadati	Pseudomonadota	Gammaproteobacteria	Pseudomonadales	Pseudomonadaceae	Pseudomonas	Pseudomonas sp. HPB0071	Y	2	0.9787	NA	NA
GCF_000478505.2	NZ_KI517369.1	WP_010799253.1	WP_010799253.1	1203578	DruE3	DruE3_00003	125472	131384	+	Pseudomonas sp. HPB0071	strain=HPB0071	Scaffold	g-proteobacteria	Bacteria	Pseudomonadati	Pseudomonadota	Gammaproteobacteria	Pseudomonadales	Pseudomonadaceae	Pseudomonas	Pseudomonas sp. HPB0071	Y	2	0.9787	NA	NA
GCF_000480495.1	NZ_KI518716.1	WP_065278767.1	WP_023086885.1	287	DruE3	DruE3_00003	308446	314661	-	Pseudomonas aeruginosa C23	strain=C23	Scaffold	g-proteobacteria	Bacteria	Pseudomonadati	Pseudomonadota	Gammaproteobacteria	Pseudomonadales	Pseudomonadaceae	Pseudomonas	Pseudomonas aeruginosa	NA	9	NA	NA	NA
GCF_000480495.1	NZ_KI518716.1	WP_230091298.1	WP_023086886.1	287	DruH3	DruH3_00011	314667	318014	-	Pseudomonas aeruginosa C23	strain=C23	Scaffold	g-proteobacteria	Bacteria	Pseudomonadati	Pseudomonadota	Gammaproteobacteria	Pseudomonadales	Pseudomonadaceae	Pseudomonas	Pseudomonas aeruginosa	NA	9	NA	NA	NA
GCF_000480515.1	NZ_KI518719.1	WP_065278767.1	WP_023086885.1	287	DruE3	DruE3_00003	308446	314661	-	Pseudomonas aeruginosa C20	strain=C20	Scaffold	g-proteobacteria	Bacteria	Pseudomonadati	Pseudomonadota	Gammaproteobacteria	Pseudomonadales	Pseudomonadaceae	Pseudomonas	Pseudomonas aeruginosa	NA	9	NA	NA	NA
GCF_000480515.1	NZ_KI518719.1	WP_230091298.1	WP_023086886.1	287	DruH3	DruH3_00011	314667	318014	-	Pseudomonas aeruginosa C20	strain=C20	Scaffold	g-proteobacteria	Bacteria	Pseudomonadati	Pseudomonadota	Gammaproteobacteria	Pseudomonadales	Pseudomonadaceae	Pseudomonas	Pseudomonas aeruginosa	NA	9	NA	NA	NA
GCF_000480745.1	NZ_KI518796.1	WP_065278767.1	WP_023095074.1	287	DruE3	DruE3_00003	323839	330054	-	Pseudomonas aeruginosa BL20	strain=BL20	Scaffold	g-proteobacteria	Bacteria	Pseudomonadati	Pseudomonadota	Gammaproteobacteria	Pseudomonadales	Pseudomonadaceae	Pseudomonas	Pseudomonas aeruginosa	NA	9	NA	NA	NA
GCF_000480745.1	NZ_KI518796.1	WP_230091298.1	WP_023086886.1	287	DruH3	DruH3_00011	330060	333407	-	Pseudomonas aeruginosa BL20	strain=BL20	Scaffold	g-proteobacteria	Bacteria	Pseudomonadati	Pseudomonadota	Gammaproteobacteria	Pseudomonadales	Pseudomonadaceae	Pseudomonas	Pseudomonas aeruginosa	NA	9	NA	NA	NA
GCF_000480885.1	NZ_KI518852.1	WP_065278767.1	WP_023100727.1	287	DruE3	DruE3_00003	303965	310180	-	Pseudomonas aeruginosa BL13	strain=BL13	Scaffold	g-proteobacteria	Bacteria	Pseudomonadati	Pseudomonadota	Gammaproteobacteria	Pseudomonadales	Pseudomonadaceae	Pseudomonas	Pseudomonas aeruginosa	NA	9	NA	NA	NA
GCF_000480885.1	NZ_KI518852.1	WP_230091298.1	WP_023086886.1	287	DruH3	DruH3_00011	310186	313533	-	Pseudomonas aeruginosa BL13	strain=BL13	Scaffold	g-proteobacteria	Bacteria	Pseudomonadati	Pseudomonadota	Gammaproteobacteria	Pseudomonadales	Pseudomonadaceae	Pseudomonas	Pseudomonas aeruginosa	NA	9	NA	NA	NA
GCF_000480905.1	NZ_KI518869.1	WP_065278767.1	WP_023095074.1	287	DruE3	DruE3_00003	276729	282944	-	Pseudomonas aeruginosa BL12	strain=BL12	Scaffold	g-proteobacteria	Bacteria	Pseudomonadati	Pseudomonadota	Gammaproteobacteria	Pseudomonadales	Pseudomonadaceae	Pseudomonas	Pseudomonas aeruginosa	NA	9	NA	NA	NA
GCF_000480905.1	NZ_KI518869.1	WP_230091298.1	WP_023086886.1	287	DruH3	DruH3_00011	282950	286297	-	Pseudomonas aeruginosa BL12	strain=BL12	Scaffold	g-proteobacteria	Bacteria	Pseudomonadati	Pseudomonadota	Gammaproteobacteria	Pseudomonadales	Pseudomonadaceae	Pseudomonas	Pseudomonas aeruginosa	NA	9	NA	NA	NA
GCF_000480965.1	NZ_KI518886.1	WP_065278767.1	WP_023095074.1	287	DruE3	DruE3_00003	3018066	3024281	+	Pseudomonas aeruginosa BL09	strain=BL09	Scaffold	g-proteobacteria	Bacteria	Pseudomonadati	Pseudomonadota	Gammaproteobacteria	Pseudomonadales	Pseudomonadaceae	Pseudomonas	Pseudomonas aeruginosa	NA	9	NA	NA	NA
GCF_000480965.1	NZ_KI518886.1	WP_230091298.1	WP_023086886.1	287	DruH3	DruH3_00011	3014713	3018060	+	Pseudomonas aeruginosa BL09	strain=BL09	Scaffold	g-proteobacteria	Bacteria	Pseudomonadati	Pseudomonadota	Gammaproteobacteria	Pseudomonadales	Pseudomonadaceae	Pseudomonas	Pseudomonas aeruginosa	NA	9	NA	NA	NA
GCF_000481085.1	NZ_KI518942.1	WP_065278767.1	WP_023108705.1	287	DruE3	DruE3_00003	3004568	3010783	+	Pseudomonas aeruginosa BL03	strain=BL03	Scaffold	g-proteobacteria	Bacteria	Pseudomonadati	Pseudomonadota	Gammaproteobacteria	Pseudomonadales	Pseudomonadaceae	Pseudomonas	Pseudomonas aeruginosa	NA	9	NA	NA	NA
GCF_000481085.1	NZ_KI518942.1	WP_230091298.1	WP_023086886.1	287	DruH3	DruH3_00011	3001215	3004562	+	Pseudomonas aeruginosa BL03	strain=BL03	Scaffold	g-proteobacteria	Bacteria	Pseudomonadati	Pseudomonadota	Gammaproteobacteria	Pseudomonadales	Pseudomonadaceae	Pseudomonas	Pseudomonas aeruginosa	NA	9	NA	NA	NA
GCF_000481105.1	NZ_KI518950.1	WP_065278767.1	WP_023086885.1	287	DruE3	DruE3_00003	1475840	1482055	+	Pseudomonas aeruginosa BL02	strain=BL02	Scaffold	g-proteobacteria	Bacteria	Pseudomonadati	Pseudomonadota	Gammaproteobacteria	Pseudomonadales	Pseudomonadaceae	Pseudomonas	Pseudomonas aeruginosa	NA	9	NA	NA	NA
GCF_000481105.1	NZ_KI518950.1	WP_230091298.1	WP_023086886.1	287	DruH3	DruH3_00011	1472487	1475834	+	Pseudomonas aeruginosa BL02	strain=BL02	Scaffold	g-proteobacteria	Bacteria	Pseudomonadati	Pseudomonadota	Gammaproteobacteria	Pseudomonadales	Pseudomonadaceae	Pseudomonas	Pseudomonas aeruginosa	NA	9	NA	NA	NA
GCF_000481145.1	NZ_KI518967.1	WP_065278767.1	WP_023095074.1	287	DruE3	DruE3_00003	316993	323208	-	Pseudomonas aeruginosa BWHPSA028	strain=BWHPSA028	Scaffold	g-proteobacteria	Bacteria	Pseudomonadati	Pseudomonadota	Gammaproteobacteria	Pseudomonadales	Pseudomonadaceae	Pseudomonas	Pseudomonas aeruginosa	NA	9	NA	NA	NA
GCF_000481145.1	NZ_KI518967.1	WP_230091298.1	WP_023086886.1	287	DruH3	DruH3_00011	323214	326561	-	Pseudomonas aeruginosa BWHPSA028	strain=BWHPSA028	Scaffold	g-proteobacteria	Bacteria	Pseudomonadati	Pseudomonadota	Gammaproteobacteria	Pseudomonadales	Pseudomonadaceae	Pseudomonas	Pseudomonas aeruginosa	NA	9	NA	NA	NA
GCF_000481245.1	NZ_KI519011.1	WP_065278767.1	WP_023086885.1	287	DruE3	DruE3_00003	441646	447861	+	Pseudomonas aeruginosa BWHPSA023	strain=BWHPSA023	Scaffold	g-proteobacteria	Bacteria	Pseudomonadati	Pseudomonadota	Gammaproteobacteria	Pseudomonadales	Pseudomonadaceae	Pseudomonas	Pseudomonas aeruginosa	NA	9	NA	NA	NA
GCF_000481245.1	NZ_KI519011.1	WP_230091298.1	WP_023086886.1	287	DruH3	DruH3_00011	438293	441640	+	Pseudomonas aeruginosa BWHPSA023	strain=BWHPSA023	Scaffold	g-proteobacteria	Bacteria	Pseudomonadati	Pseudomonadota	Gammaproteobacteria	Pseudomonadales	Pseudomonadaceae	Pseudomonas	Pseudomonas aeruginosa	NA	9	NA	NA	NA
GCF_000481485.1	NZ_KI519089.1	WP_065278767.1	WP_003160970.1	287	DruE3	DruE3_00003	321053	327268	-	Pseudomonas aeruginosa BWHPSA011	strain=BWHPSA011	Scaffold	g-proteobacteria	Bacteria	Pseudomonadati	Pseudomonadota	Gammaproteobacteria	Pseudomonadales	Pseudomonadaceae	Pseudomonas	Pseudomonas aeruginosa	NA	9	NA	NA	NA
GCF_000481485.1	NZ_KI519089.1	WP_230091298.1	WP_023086886.1	287	DruH3	DruH3_00011	327274	330621	-	Pseudomonas aeruginosa BWHPSA011	strain=BWHPSA011	Scaffold	g-proteobacteria	Bacteria	Pseudomonadati	Pseudomonadota	Gammaproteobacteria	Pseudomonadales	Pseudomonadaceae	Pseudomonas	Pseudomonas aeruginosa	NA	9	NA	NA	NA
GCF_000481725.1	NZ_KI519208.1	WP_065278767.1	WP_003160970.1	287	DruE3	DruE3_00003	629489	635704	-	Pseudomonas aeruginosa S35004	strain=S35004	Scaffold	g-proteobacteria	Bacteria	Pseudomonadati	Pseudomonadota	Gammaproteobacteria	Pseudomonadales	Pseudomonadaceae	Pseudomonas	Pseudomonas aeruginosa	NA	9	NA	NA	NA
GCF_000481725.1	NZ_KI519208.1	WP_230091298.1	WP_023086886.1	287	DruH3	DruH3_00011	635710	639057	-	Pseudomonas aeruginosa S35004	strain=S35004	Scaffold	g-proteobacteria	Bacteria	Pseudomonadati	Pseudomonadota	Gammaproteobacteria	Pseudomonadales	Pseudomonadaceae	Pseudomonas	Pseudomonas aeruginosa	NA	9	NA	NA	NA
GCF_000481945.1	NZ_KI519290.1	WP_065278767.1	WP_003160970.1	287	DruE3	DruE3_00003	332366	338581	-	Pseudomonas aeruginosa CF127	strain=CF127	Scaffold	g-proteobacteria	Bacteria	Pseudomonadati	Pseudomonadota	Gammaproteobacteria	Pseudomonadales	Pseudomonadaceae	Pseudomonas	Pseudomonas aeruginosa	NA	9	NA	NA	NA
GCF_000481945.1	NZ_KI519290.1	WP_230091298.1	WP_023086886.1	287	DruH3	DruH3_00011	338587	341934	-	Pseudomonas aeruginosa CF127	strain=CF127	Scaffold	g-proteobacteria	Bacteria	Pseudomonadati	Pseudomonadota	Gammaproteobacteria	Pseudomonadales	Pseudomonadaceae	Pseudomonas	Pseudomonas aeruginosa	NA	9	NA	NA	NA
GCF_000485635.1	NZ_KI521766.1	WP_000213430.1	WP_000213431.1	562	DruE3	DruE3_00003	23478	29822	-	Escherichia coli 113290	strain=113290	Scaffold	enterobacteria	Bacteria	Pseudomonadati	Pseudomonadota	Gammaproteobacteria	Enterobacterales	Enterobacteriaceae	Escherichia	Escherichia coli	NA	2	NA	NA	NA
GCF_000485635.1	NZ_KI521766.1	WP_001513100.1	WP_032346640.1	562	DruH3	DruH3_00012	29835	33125	-	Escherichia coli 113290	strain=113290	Scaffold	enterobacteria	Bacteria	Pseudomonadati	Pseudomonadota	Gammaproteobacteria	Enterobacterales	Enterobacteriaceae	Escherichia	Escherichia coli	NA	2	NA	NA	NA
GCF_000485695.1	NZ_KI522246.1	WP_000213430.1	WP_000213431.1	562	DruE3	DruE3_00003	48996	55340	-	Escherichia coli 907713	strain=907713	Scaffold	enterobacteria	Bacteria	Pseudomonadati	Pseudomonadota	Gammaproteobacteria	Enterobacterales	Enterobacteriaceae	Escherichia	Escherichia coli	NA	2	NA	NA	NA
GCF_000485695.1	NZ_KI522246.1	WP_001513100.1	WP_001513100.1	562	DruH3	DruH3_00012	55353	58643	-	Escherichia coli 907713	strain=907713	Scaffold	enterobacteria	Bacteria	Pseudomonadati	Pseudomonadota	Gammaproteobacteria	Enterobacterales	Enterobacteriaceae	Escherichia	Escherichia coli	NA	2	NA	NA	NA
GCF_000486265.1	NZ_AOXK01000084.1	WP_000083328.1	WP_023194730.1	28901	DruH3	DruH3_00012	126444	129743	-	Salmonella enterica subsp. enterica serovar Worthington str. ATCC 9607	strain=ATCC 9607	Contig	enterobacteria	Bacteria	Pseudomonadati	Pseudomonadota	Gammaproteobacteria	Enterobacterales	Enterobacteriaceae	Salmonella	Salmonella enterica	NA	2	NA	NA	NA
GCF_000486265.1	NZ_AOXK01000084.1	WP_000213428.1	WP_023194729.1	28901	DruE3	DruE3_00003	120111	126431	-	Salmonella enterica subsp. enterica serovar Worthington str. ATCC 9607	strain=ATCC 9607	Contig	enterobacteria	Bacteria	Pseudomonadati	Pseudomonadota	Gammaproteobacteria	Enterobacterales	Enterobacteriaceae	Salmonella	Salmonella enterica	NA	2	NA	NA	NA
GCF_000486725.2	NZ_CP019185.1	WP_000083328.1	WP_000083328.1	28901	DruH3	DruH3_00012	3891063	3894362	+	Salmonella enterica subsp. enterica serovar Paratyphi A str. ATCC 11511	strain=ATCC 11511	Complete Genome	enterobacteria	Bacteria	Pseudomonadati	Pseudomonadota	Gammaproteobacteria	Enterobacterales	Enterobacteriaceae	Salmonella	Salmonella enterica	NA	2	NA	NA	NA
GCF_000486725.2	NZ_CP019185.1	WP_000213428.1	WP_000213429.1	28901	DruE3	DruE3_00003	3894375	3900695	+	Salmonella enterica subsp. enterica serovar Paratyphi A str. ATCC 11511	strain=ATCC 11511	Complete Genome	enterobacteria	Bacteria	Pseudomonadati	Pseudomonadota	Gammaproteobacteria	Enterobacterales	Enterobacteriaceae	Salmonella	Salmonella enterica	NA	2	NA	NA	NA
GCF_000487735.1	NZ_APAH01000409.1	WP_000083328.1	WP_023254789.1	28901	DruH3	DruH3_00012	28	3327	+	Salmonella enterica subsp. enterica serovar Havana str. CFSAN001082	strain=CFSAN001082	Contig	enterobacteria	Bacteria	Pseudomonadati	Pseudomonadota	Gammaproteobacteria	Enterobacterales	Enterobacteriaceae	Salmonella	Salmonella enterica	NA	2	NA	NA	NA
GCF_000487735.1	NZ_APAH01000409.1	WP_000213428.1	WP_023254790.1	28901	DruE3	DruE3_00003	3340	9660	+	Salmonella enterica subsp. enterica serovar Havana str. CFSAN001082	strain=CFSAN001082	Contig	enterobacteria	Bacteria	Pseudomonadati	Pseudomonadota	Gammaproteobacteria	Enterobacterales	Enterobacteriaceae	Salmonella	Salmonella enterica	NA	2	NA	NA	NA
GCF_000488355.1	NZ_KI531258.1	WP_020219138.1	WP_000383119.1	562	DruE3	DruE3_00003	7499	13813	+	Escherichia coli 907672	strain=907672	Scaffold	enterobacteria	Bacteria	Pseudomonadati	Pseudomonadota	Gammaproteobacteria	Enterobacterales	Enterobacteriaceae	Escherichia	Escherichia coli	NA	11	NA	NA	NA
GCF_000488355.1	NZ_KI531258.1	WP_133301053.1	WP_000960569.1	562	DruH3	DruH3_00004	4140	7499	+	Escherichia coli 907672	strain=907672	Scaffold	enterobacteria	Bacteria	Pseudomonadati	Pseudomonadota	Gammaproteobacteria	Enterobacterales	Enterobacteriaceae	Escherichia	Escherichia coli	NA	11	NA	NA	NA
GCF_000488515.1	NZ_KI532686.1	WP_000213430.1	WP_000213431.1	562	DruE3	DruE3_00003	48833	55177	-	Escherichia coli 908521	strain=908521	Scaffold	enterobacteria	Bacteria	Pseudomonadati	Pseudomonadota	Gammaproteobacteria	Enterobacterales	Enterobacteriaceae	Escherichia	Escherichia coli	NA	2	NA	NA	NA
GCF_000488515.1	NZ_KI532686.1	WP_001513100.1	WP_001513100.1	562	DruH3	DruH3_00012	55190	58480	-	Escherichia coli 908521	strain=908521	Scaffold	enterobacteria	Bacteria	Pseudomonadati	Pseudomonadota	Gammaproteobacteria	Enterobacterales	Enterobacteriaceae	Escherichia	Escherichia coli	NA	2	NA	NA	NA
GCF_000488535.1	NZ_KI532821.1	WP_000213430.1	WP_000213431.1	562	DruE3	DruE3_00003	20359	26703	+	Escherichia coli 908522	strain=908522	Scaffold	enterobacteria	Bacteria	Pseudomonadati	Pseudomonadota	Gammaproteobacteria	Enterobacterales	Enterobacteriaceae	Escherichia	Escherichia coli	NA	2	NA	NA	NA
GCF_000488535.1	NZ_KI532821.1	WP_001309195.1	WP_001309195.1	562	DruH3	DruH3_00005	18604	20346	+	Escherichia coli 908522	strain=908522	Scaffold	enterobacteria	Bacteria	Pseudomonadati	Pseudomonadota	Gammaproteobacteria	Enterobacterales	Enterobacteriaceae	Escherichia	Escherichia coli	NA	2	NA	NA	NA
GCF_000488575.1	NZ_KI533062.1	WP_020219138.1	WP_000383119.1	562	DruE3	DruE3_00003	20331	26645	-	Escherichia coli 908525	strain=908525	Scaffold	enterobacteria	Bacteria	Pseudomonadati	Pseudomonadota	Gammaproteobacteria	Enterobacterales	Enterobacteriaceae	Escherichia	Escherichia coli	NA	11	NA	NA	NA
GCF_000488575.1	NZ_KI533062.1	WP_133301053.1	WP_162751355.1	562	DruH3	DruH3_00004	26645	30004	-	Escherichia coli 908525	strain=908525	Scaffold	enterobacteria	Bacteria	Pseudomonadati	Pseudomonadota	Gammaproteobacteria	Enterobacterales	Enterobacteriaceae	Escherichia	Escherichia coli	NA	11	NA	NA	NA
GCF_000488655.1	NZ_KI533791.1	WP_000213430.1	WP_000213431.1	562	DruE3	DruE3_00003	63985	70329	+	Escherichia coli 908585	strain=908585	Scaffold	enterobacteria	Bacteria	Pseudomonadati	Pseudomonadota	Gammaproteobacteria	Enterobacterales	Enterobacteriaceae	Escherichia	Escherichia coli	NA	2	NA	NA	NA
GCF_000488655.1	NZ_KI533791.1	WP_001513100.1	WP_001513100.1	562	DruH3	DruH3_00012	60682	63972	+	Escherichia coli 908585	strain=908585	Scaffold	enterobacteria	Bacteria	Pseudomonadati	Pseudomonadota	Gammaproteobacteria	Enterobacterales	Enterobacteriaceae	Escherichia	Escherichia coli	NA	2	NA	NA	NA
GCF_000488675.1	NZ_KI533940.1	WP_000213430.1	WP_000213431.1	562	DruE3	DruE3_00003	1234	7578	-	Escherichia coli 908616	strain=908616	Scaffold	enterobacteria	Bacteria	Pseudomonadati	Pseudomonadota	Gammaproteobacteria	Enterobacterales	Enterobacteriaceae	Escherichia	Escherichia coli	NA	2	NA	NA	NA
GCF_000488675.1	NZ_KI533940.1	WP_001513100.1	WP_001513100.1	562	DruH3	DruH3_00012	7591	10881	-	Escherichia coli 908616	strain=908616	Scaffold	enterobacteria	Bacteria	Pseudomonadati	Pseudomonadota	Gammaproteobacteria	Enterobacterales	Enterobacteriaceae	Escherichia	Escherichia coli	NA	2	NA	NA	NA
GCF_000489515.1	NZ_AWIF01000011.1	WP_029843263.1	WP_025503237.1	670	DruE3	DruE3_00003	25521	31721	+	Vibrio parahaemolyticus S147	strain=S147	Contig	g-proteobacteria	Bacteria	Pseudomonadati	Pseudomonadota	Gammaproteobacteria	Vibrionales	Vibrionaceae	Vibrio	Vibrio parahaemolyticus	NA	10	NA	NA	NA
GCF_000489515.1	NZ_AWIF01000011.1	WP_042766438.1	WP_025503236.1	670	DruH3	DruH3_00010	22141	25506	+	Vibrio parahaemolyticus S147	strain=S147	Contig	g-proteobacteria	Bacteria	Pseudomonadati	Pseudomonadota	Gammaproteobacteria	Vibrionales	Vibrionaceae	Vibrio	Vibrio parahaemolyticus	NA	10	NA	NA	NA
GCF_000490035.1	NZ_AWJF01000002.1	WP_029843263.1	WP_025631753.1	670	DruE3	DruE3_00003	2277	8477	-	Vibrio parahaemolyticus S120	strain=S120	Contig	g-proteobacteria	Bacteria	Pseudomonadati	Pseudomonadota	Gammaproteobacteria	Vibrionales	Vibrionaceae	Vibrio	Vibrio parahaemolyticus	NA	10	NA	NA	NA
GCF_000490035.1	NZ_AWJF01000002.1	WP_140286813.1	WP_025631756.1	670	DruH3	DruH3_00010	8492	11857	-	Vibrio parahaemolyticus S120	strain=S120	Contig	g-proteobacteria	Bacteria	Pseudomonadati	Pseudomonadota	Gammaproteobacteria	Vibrionales	Vibrionaceae	Vibrio	Vibrio parahaemolyticus	NA	10	NA	NA	NA
GCF_000491635.1	NZ_AWMI01000012.1	WP_029843263.1	WP_029843263.1	670	DruE3	DruE3_00003	782	6982	-	Vibrio parahaemolyticus S027	strain=S027	Contig	g-proteobacteria	Bacteria	Pseudomonadati	Pseudomonadota	Gammaproteobacteria	Vibrionales	Vibrionaceae	Vibrio	Vibrio parahaemolyticus	Y	10	NA	NA	NA
GCF_000491635.1	NZ_AWMI01000012.1	WP_029843264.1	WP_029843264.1	670	DruH3	DruH3_00010	6997	10362	-	Vibrio parahaemolyticus S027	strain=S027	Contig	g-proteobacteria	Bacteria	Pseudomonadati	Pseudomonadota	Gammaproteobacteria	Vibrionales	Vibrionaceae	Vibrio	Vibrio parahaemolyticus	Y	10	NA	NA	NA
GCF_000491795.1	NZ_AWMQ01000005.1	WP_029801953.1	WP_029801953.1	670	DruH3	DruH3_00012	37955	41263	+	Vibrio parahaemolyticus S019	strain=S019	Contig	g-proteobacteria	Bacteria	Pseudomonadati	Pseudomonadota	Gammaproteobacteria	Vibrionales	Vibrionaceae	Vibrio	Vibrio parahaemolyticus	Y	1	NA	NA	GEI
GCF_000491795.1	NZ_AWMQ01000005.1	WP_029801954.1	WP_029801954.1	670	DruE3	DruE3_00003	41264	47608	+	Vibrio parahaemolyticus S019	strain=S019	Contig	g-proteobacteria	Bacteria	Pseudomonadati	Pseudomonadota	Gammaproteobacteria	Vibrionales	Vibrionaceae	Vibrio	Vibrio parahaemolyticus	Y	1	NA	NA	GEI
GCF_000491875.1	NZ_AWMU01000011.1	WP_029795650.1	WP_029795650.1	670	DruH3	DruH3_00001	21208	24801	-	Vibrio parahaemolyticus S015	strain=S015	Contig	g-proteobacteria	Bacteria	Pseudomonadati	Pseudomonadota	Gammaproteobacteria	Vibrionales	Vibrionaceae	Vibrio	Vibrio parahaemolyticus	Y	12	0.9315	NA	GEI
GCF_000491875.1	NZ_AWMU01000011.1	WP_029808671.1	WP_029808671.1	670	DruE3	DruE3_00003	14784	21206	-	Vibrio parahaemolyticus S015	strain=S015	Contig	g-proteobacteria	Bacteria	Pseudomonadati	Pseudomonadota	Gammaproteobacteria	Vibrionales	Vibrionaceae	Vibrio	Vibrio parahaemolyticus	Y	12	0.9315	NA	GEI
GCF_000492235.1	NZ_KI535383.1	WP_020219138.1	WP_023281477.1	562	DruE3	DruE3_00003	2595377	2601691	-	Escherichia coli BIDMC 39	strain=BIDMC 39	Scaffold	enterobacteria	Bacteria	Pseudomonadati	Pseudomonadota	Gammaproteobacteria	Enterobacterales	Enterobacteriaceae	Escherichia	Escherichia coli	NA	11	NA	NA	NA
GCF_000492235.1	NZ_KI535383.1	WP_133301053.1	WP_023281478.1	562	DruH3	DruH3_00004	2601691	2605050	-	Escherichia coli BIDMC 39	strain=BIDMC 39	Scaffold	enterobacteria	Bacteria	Pseudomonadati	Pseudomonadota	Gammaproteobacteria	Enterobacterales	Enterobacteriaceae	Escherichia	Escherichia coli	NA	11	NA	NA	NA
GCF_000492295.1	NZ_KI535412.1	WP_004178409.1	WP_023283168.1	573	DruH3	DruH3_00012	5040663	5043950	-	Klebsiella pneumoniae BIDMC 36	strain=BIDMC 36	Scaffold	enterobacteria	Bacteria	Pseudomonadati	Pseudomonadota	Gammaproteobacteria	Enterobacterales	Enterobacteriaceae	Klebsiella	Klebsiella pneumoniae	NA	2	NA	NA	NA
GCF_000492295.1	NZ_KI535412.1	WP_200119417.1	WP_023283167.1	573	DruE3	DruE3_00003	5034330	5040650	-	Klebsiella pneumoniae BIDMC 36	strain=BIDMC 36	Scaffold	enterobacteria	Bacteria	Pseudomonadati	Pseudomonadota	Gammaproteobacteria	Enterobacterales	Enterobacteriaceae	Klebsiella	Klebsiella pneumoniae	NA	2	NA	NA	NA
GCF_000492435.1	NZ_KI535461.1	WP_023293393.1	WP_023293393.1	1812935	DruE3	DruE3_00003	2195035	2201355	+	Enterobacter roggenkampii	strain=UCICRE 12	Scaffold	enterobacteria	Bacteria	Pseudomonadati	Pseudomonadota	Gammaproteobacteria	Enterobacterales	Enterobacteriaceae	Enterobacter	Enterobacter roggenkampii	NA	2	NA	NA	NA
GCF_000492435.1	NZ_KI535461.1	WP_206197082.1	WP_206197082.1	1812935	DruH3	DruH3_00012	2191997	2195032	+	Enterobacter roggenkampii	strain=UCICRE 12	Scaffold	enterobacteria	Bacteria	Pseudomonadati	Pseudomonadota	Gammaproteobacteria	Enterobacterales	Enterobacteriaceae	Enterobacter	Enterobacter roggenkampii	NA	2	NA	NA	NA
GCF_000492595.1	NZ_KI535510.1	WP_004178409.1	WP_004178409.1	573	DruH3	DruH3_00012	369112	372399	-	Klebsiella pneumoniae UCICRE 4	strain=UCICRE 4	Scaffold	enterobacteria	Bacteria	Pseudomonadati	Pseudomonadota	Gammaproteobacteria	Enterobacterales	Enterobacteriaceae	Klebsiella	Klebsiella pneumoniae	NA	2	NA	NA	NA
GCF_000492595.1	NZ_KI535510.1	WP_200119417.1	WP_004178408.1	573	DruE3	DruE3_00003	362779	369099	-	Klebsiella pneumoniae UCICRE 4	strain=UCICRE 4	Scaffold	enterobacteria	Bacteria	Pseudomonadati	Pseudomonadota	Gammaproteobacteria	Enterobacterales	Enterobacteriaceae	Klebsiella	Klebsiella pneumoniae	NA	2	NA	NA	NA
GCF_000493135.1	NZ_KI535680.1	WP_017694607.1	WP_023343024.1	573	DruE3	DruE3_00003	363438	369764	+	Klebsiella pneumoniae MGH 18	strain=MGH 18	Scaffold	enterobacteria	Bacteria	Pseudomonadati	Pseudomonadota	Gammaproteobacteria	Enterobacterales	Enterobacteriaceae	Klebsiella	Klebsiella pneumoniae	NA	11	NA	NA	NA
GCF_000493135.1	NZ_KI535680.1	WP_123193195.1	WP_129317557.1	573	DruH3	DruH3_00004	360079	363438	+	Klebsiella pneumoniae MGH 18	strain=MGH 18	Scaffold	enterobacteria	Bacteria	Pseudomonadati	Pseudomonadota	Gammaproteobacteria	Enterobacterales	Enterobacteriaceae	Klebsiella	Klebsiella pneumoniae	NA	11	NA	NA	NA
GCF_000494995.1	NZ_KI538714.1	WP_020219138.1	WP_001586616.1	562	DruE3	DruE3_00003	354450	360764	+	Escherichia coli HVH 136 (4-5970458)	strain=HVH 136 (4-5970458)	Scaffold	enterobacteria	Bacteria	Pseudomonadati	Pseudomonadota	Gammaproteobacteria	Enterobacterales	Enterobacteriaceae	Escherichia	Escherichia coli	NA	11	NA	NA	NA
GCF_000494995.1	NZ_KI538714.1	WP_133301053.1	WP_001586615.1	562	DruH3	DruH3_00004	351091	354450	+	Escherichia coli HVH 136 (4-5970458)	strain=HVH 136 (4-5970458)	Scaffold	enterobacteria	Bacteria	Pseudomonadati	Pseudomonadota	Gammaproteobacteria	Enterobacterales	Enterobacteriaceae	Escherichia	Escherichia coli	NA	11	NA	NA	NA
GCF_000495835.1	NZ_AWGC01000023.1	WP_023450255.1	WP_023450255.1	1282361	DruH3	DruH3_00002	32073	35516	+	Asticcacaulis sp. AC402	strain=AC402	Contig	a-proteobacteria	Bacteria	Pseudomonadati	Pseudomonadota	Alphaproteobacteria	Caulobacterales	Caulobacteraceae	Asticcacaulis	Asticcacaulis sp. AC402	Y	14	NA	NA	GEI
GCF_000495835.1	NZ_AWGC01000023.1	WP_023450256.1	WP_023450256.1	1282361	DruE3	DruE3_00003	35520	41627	+	Asticcacaulis sp. AC402	strain=AC402	Contig	a-proteobacteria	Bacteria	Pseudomonadati	Pseudomonadota	Alphaproteobacteria	Caulobacterales	Caulobacteraceae	Asticcacaulis	Asticcacaulis sp. AC402	Y	14	NA	NA	NA
GCF_000496345.2	NZ_AYGW02000190.1	WP_020219138.1	WP_000383109.1	562	DruE3	DruE3_00003	16682	22996	+	Escherichia coli ATCC BAA-2192	strain=ATCC BAA-2192	Contig	enterobacteria	Bacteria	Pseudomonadati	Pseudomonadota	Gammaproteobacteria	Enterobacterales	Enterobacteriaceae	Escherichia	Escherichia coli	NA	11	NA	NA	NA
GCF_000496345.2	NZ_AYGW02000190.1	WP_133301053.1	WP_000960581.1	562	DruH3	DruH3_00004	13323	16682	+	Escherichia coli ATCC BAA-2192	strain=ATCC BAA-2192	Contig	enterobacteria	Bacteria	Pseudomonadati	Pseudomonadota	Gammaproteobacteria	Enterobacterales	Enterobacteriaceae	Escherichia	Escherichia coli	NA	11	NA	NA	NA
GCF_000497995.1	NZ_AUTI01000099.1	WP_024597124.1	WP_024597124.1	985258	DruH3	DruH3_00012	21897	25199	-	Pseudoalteromonas sp. TB25	strain=TB25	Scaffold	g-proteobacteria	Bacteria	Pseudomonadati	Pseudomonadota	Gammaproteobacteria	Alteromonadales	Pseudoalteromonadaceae	Pseudoalteromonas	Pseudoalteromonas sp. TB25	NA	4	NA	NA	NA
GCF_000497995.1	NZ_AUTI01000099.1	WP_182720615.1	WP_024603234.1	985258	DruE3	DruE3_00003	15600	21884	-	Pseudoalteromonas sp. TB25	strain=TB25	Scaffold	g-proteobacteria	Bacteria	Pseudomonadati	Pseudomonadota	Gammaproteobacteria	Alteromonadales	Pseudoalteromonadaceae	Pseudoalteromonas	Pseudoalteromonas sp. TB25	NA	4	NA	NA	NA
GCF_000498235.1	NZ_AHHN01000002.1	WP_000213430.1	WP_023568185.1	562	DruE3	DruE3_00003	297776	304120	-	Escherichia coli ECC-Z	strain=ECC-Z	Contig	enterobacteria	Bacteria	Pseudomonadati	Pseudomonadota	Gammaproteobacteria	Enterobacterales	Enterobacteriaceae	Escherichia	Escherichia coli	NA	2	NA	NA	NA
GCF_000498235.1	NZ_AHHN01000002.1	WP_001513100.1	WP_032316809.1	562	DruH3	DruH3_00012	304133	307423	-	Escherichia coli ECC-Z	strain=ECC-Z	Contig	enterobacteria	Bacteria	Pseudomonadati	Pseudomonadota	Gammaproteobacteria	Enterobacterales	Enterobacteriaceae	Escherichia	Escherichia coli	NA	2	NA	NA	NA
GCF_000498255.1	NZ_AHHO01000034.1	WP_020219138.1	WP_000383104.1	562	DruE3	DruE3_00003	52346	58660	-	Escherichia coli P4-96	strain=P4-96	Contig	enterobacteria	Bacteria	Pseudomonadati	Pseudomonadota	Gammaproteobacteria	Enterobacterales	Enterobacteriaceae	Escherichia	Escherichia coli	NA	11	NA	NA	NA
GCF_000498255.1	NZ_AHHO01000034.1	WP_133301053.1	WP_000960582.1	562	DruH3	DruH3_00004	58660	62019	-	Escherichia coli P4-96	strain=P4-96	Contig	enterobacteria	Bacteria	Pseudomonadati	Pseudomonadota	Gammaproteobacteria	Enterobacterales	Enterobacteriaceae	Escherichia	Escherichia coli	NA	11	NA	NA	NA
GCF_000498275.1	NZ_AHHP01000046.1	WP_020219138.1	WP_000383104.1	562	DruE3	DruE3_00003	26084	32398	-	Escherichia coli P4-NR	strain=P4-NR	Contig	enterobacteria	Bacteria	Pseudomonadati	Pseudomonadota	Gammaproteobacteria	Enterobacterales	Enterobacteriaceae	Escherichia	Escherichia coli	NA	11	NA	NA	NA
GCF_000498275.1	NZ_AHHP01000046.1	WP_133301053.1	WP_000960582.1	562	DruH3	DruH3_00004	32398	35757	-	Escherichia coli P4-NR	strain=P4-NR	Contig	enterobacteria	Bacteria	Pseudomonadati	Pseudomonadota	Gammaproteobacteria	Enterobacterales	Enterobacteriaceae	Escherichia	Escherichia coli	NA	11	NA	NA	NA
GCF_000502435.1	NZ_AYWP01000014.1	WP_023766706.1	WP_023766706.1	1287243	DruE3	DruE3_00003	196269	202373	-	Mesorhizobium sp. LNHC232B00	strain=LNHC232B00	Contig	a-proteobacteria	Bacteria	Pseudomonadati	Pseudomonadota	Alphaproteobacteria	Hyphomicrobiales	Phyllobacteriaceae	Mesorhizobium	Mesorhizobium sp. LNHC232B00	Y	14	0.9888	NA	GEI
GCF_000502435.1	NZ_AYWP01000014.1	WP_156934455.1	WP_156934455.1	1287243	DruH3	DruH3_00002	202376	205831	-	Mesorhizobium sp. LNHC232B00	strain=LNHC232B00	Contig	a-proteobacteria	Bacteria	Pseudomonadati	Pseudomonadota	Alphaproteobacteria	Hyphomicrobiales	Phyllobacteriaceae	Mesorhizobium	Mesorhizobium sp. LNHC232B00	Y	14	0.9888	NA	GEI
GCF_000502975.1	NZ_AYWK01000002.1	WP_023749843.1	WP_023749843.1	1287268	DruH3	DruH3_00002	453521	456787	+	Mesorhizobium sp. LNJC384A00	strain=LNJC384A00	Contig	a-proteobacteria	Bacteria	Pseudomonadati	Pseudomonadota	Alphaproteobacteria	Hyphomicrobiales	Phyllobacteriaceae	Mesorhizobium	Mesorhizobium sp. LNJC384A00	Y	14	NA	NA	GEI
GCF_000502975.1	NZ_AYWK01000002.1	WP_198022599.1	WP_198022599.1	1287268	DruE3	DruE3_00003	457540	462897	+	Mesorhizobium sp. LNJC384A00	strain=LNJC384A00	Contig	a-proteobacteria	Bacteria	Pseudomonadati	Pseudomonadota	Alphaproteobacteria	Hyphomicrobiales	Phyllobacteriaceae	Mesorhizobium	Mesorhizobium sp. LNJC384A00	Y	14	NA	NA	GEI
GCF_000503275.1	NZ_AYQK01000017.1	WP_001472886.1	WP_021548607.1	562	DruH3	DruH3_00012	46882	50172	-	Escherichia coli 1365	strain=1365	Contig	enterobacteria	Bacteria	Pseudomonadati	Pseudomonadota	Gammaproteobacteria	Enterobacterales	Enterobacteriaceae	Escherichia	Escherichia coli	NA	2	NA	NA	NA
GCF_000503275.1	NZ_AYQK01000017.1	WP_001472887.1	WP_021548608.1	562	DruE3	DruE3_00003	40525	46869	-	Escherichia coli 1365	strain=1365	Contig	enterobacteria	Bacteria	Pseudomonadati	Pseudomonadota	Gammaproteobacteria	Enterobacterales	Enterobacteriaceae	Escherichia	Escherichia coli	NA	2	NA	NA	NA
GCF_000503355.1	NZ_AYQO01000166.1	WP_133301053.1	WP_122988007.1	562	DruH3	DruH3_00004	1066	4425	+	Escherichia coli 38.27	strain=38.27	Contig	enterobacteria	Bacteria	Pseudomonadati	Pseudomonadota	Gammaproteobacteria	Enterobacterales	Enterobacteriaceae	Escherichia	Escherichia coli	NA	11	NA	NA	NA
GCF_000503355.1	NZ_AYQO01000166.1	WP_149010359.1	WP_029396259.1	562	DruE3	DruE3_00001	4425	8522	+	Escherichia coli 38.27	strain=38.27	Contig	enterobacteria	Bacteria	Pseudomonadati	Pseudomonadota	Gammaproteobacteria	Enterobacterales	Enterobacteriaceae	Escherichia	Escherichia coli	NA	11	NA	NA	NA
GCF_000503435.1	NZ_AYQS01000016.1	WP_000213430.1	WP_000213431.1	562	DruE3	DruE3_00003	40545	46889	-	Escherichia coli 328	strain=328	Contig	enterobacteria	Bacteria	Pseudomonadati	Pseudomonadota	Gammaproteobacteria	Enterobacterales	Enterobacteriaceae	Escherichia	Escherichia coli	NA	2	NA	NA	NA
GCF_000503435.1	NZ_AYQS01000016.1	WP_001513100.1	WP_001513100.1	562	DruH3	DruH3_00012	46902	50192	-	Escherichia coli 328	strain=328	Contig	enterobacteria	Bacteria	Pseudomonadati	Pseudomonadota	Gammaproteobacteria	Enterobacterales	Enterobacteriaceae	Escherichia	Escherichia coli	NA	2	NA	NA	NA
GCF_000503695.1	NZ_AYQI01000020.1	WP_000213430.1	WP_029365133.1	562	DruE3	DruE3_00003	44414	50758	+	Escherichia coli 1240	strain=1240	Contig	enterobacteria	Bacteria	Pseudomonadati	Pseudomonadota	Gammaproteobacteria	Enterobacterales	Enterobacteriaceae	Escherichia	Escherichia coli	NA	2	NA	NA	NA
GCF_000503695.1	NZ_AYQI01000020.1	WP_001513100.1	WP_001529636.1	562	DruH3	DruH3_00012	41111	44401	+	Escherichia coli 1240	strain=1240	Contig	enterobacteria	Bacteria	Pseudomonadati	Pseudomonadota	Gammaproteobacteria	Enterobacterales	Enterobacteriaceae	Escherichia	Escherichia coli	NA	2	NA	NA	NA
GCF_000515375.1	NZ_KI911779.1	WP_130753820.1	WP_027690979.1	384	DruE3	DruE3_00003	1429192	1435293	-	Rhizobium leguminosarum bv. trifolii CC283b	strain=CC283b	Scaffold	a-proteobacteria	Bacteria	Pseudomonadati	Pseudomonadota	Alphaproteobacteria	Hyphomicrobiales	Rhizobiaceae	Rhizobium	Rhizobium leguminosarum	NA	14	NA	NA	NA
GCF_000515375.1	NZ_KI911779.1	WP_130753822.1	WP_027690980.1	384	DruH3	DruH3_00002	1435290	1438694	-	Rhizobium leguminosarum bv. trifolii CC283b	strain=CC283b	Scaffold	a-proteobacteria	Bacteria	Pseudomonadati	Pseudomonadota	Alphaproteobacteria	Hyphomicrobiales	Rhizobiaceae	Rhizobium	Rhizobium leguminosarum	NA	14	NA	NA	NA
GCF_000520035.1	NZ_CP006027.1	WP_020219138.1	WP_000383107.1	562	DruE3	DruE3_00003	5412022	5418336	+	Escherichia coli O145:H28 str. RM13514	strain=RM13514	Complete Genome	enterobacteria	Bacteria	Pseudomonadati	Pseudomonadota	Gammaproteobacteria	Enterobacterales	Enterobacteriaceae	Escherichia	Escherichia coli	NA	11	NA	NA	NA
GCF_000520035.1	NZ_CP006027.1	WP_133301053.1	WP_000960581.1	562	DruH3	DruH3_00004	5408663	5412022	+	Escherichia coli O145:H28 str. RM13514	strain=RM13514	Complete Genome	enterobacteria	Bacteria	Pseudomonadati	Pseudomonadota	Gammaproteobacteria	Enterobacterales	Enterobacteriaceae	Escherichia	Escherichia coli	NA	11	NA	NA	NA
GCF_000520195.1	NZ_KI914450.1	WP_003302593.1	WP_042929880.1	287	DruE3	DruE3_00003	531007	537213	+	Pseudomonas aeruginosa PS42	strain=PS42	Scaffold	g-proteobacteria	Bacteria	Pseudomonadati	Pseudomonadota	Gammaproteobacteria	Pseudomonadales	Pseudomonadaceae	Pseudomonas	Pseudomonas aeruginosa	NA	9	NA	NA	NA
GCF_000520195.1	NZ_KI914450.1	WP_134311116.1	WP_228480171.1	287	DruH3	DruH3_00011	527654	531001	+	Pseudomonas aeruginosa PS42	strain=PS42	Scaffold	g-proteobacteria	Bacteria	Pseudomonadati	Pseudomonadota	Gammaproteobacteria	Pseudomonadales	Pseudomonadaceae	Pseudomonas	Pseudomonas aeruginosa	NA	9	NA	NA	NA
GCF_000520415.1	NZ_KI914530.1	WP_226342736.1	WP_226342736.1	287	DruE3	DruE3_00001	391198	395610	+	Pseudomonas aeruginosa BWHPSA039	strain=BWHPSA039	Scaffold	g-proteobacteria	Bacteria	Pseudomonadati	Pseudomonadota	Gammaproteobacteria	Pseudomonadales	Pseudomonadaceae	Pseudomonas	Pseudomonas aeruginosa	NA	9	NA	NA	NA
GCF_000520415.1	NZ_KI914530.1	WP_230091298.1	WP_023086886.1	287	DruH3	DruH3_00011	387845	391192	+	Pseudomonas aeruginosa BWHPSA039	strain=BWHPSA039	Scaffold	g-proteobacteria	Bacteria	Pseudomonadati	Pseudomonadota	Gammaproteobacteria	Pseudomonadales	Pseudomonadaceae	Pseudomonas	Pseudomonas aeruginosa	NA	9	NA	NA	NA
GCF_000521785.1	NZ_JALZ01000004.1	WP_037259614.1	WP_037259614.1	93683	DruH3	DruH3_00002	1000	4167	+	Roseivivax halodurans JCM 10272	strain=JCM 10272	Contig	a-proteobacteria	Bacteria	Pseudomonadati	Pseudomonadota	Alphaproteobacteria	Rhodobacterales	Roseobacteraceae	Roseivivax	Roseivivax halodurans	Y	14	NA	NA	GEI
GCF_000521785.1	NZ_JALZ01000004.1	WP_037259615.1	WP_037259615.1	93683	DruE3	DruE3_00003	4179	10241	+	Roseivivax halodurans JCM 10272	strain=JCM 10272	Contig	a-proteobacteria	Bacteria	Pseudomonadati	Pseudomonadota	Alphaproteobacteria	Rhodobacterales	Roseobacteraceae	Roseivivax	Roseivivax halodurans	Y	14	NA	NA	GEI
GCF_000521805.1	NZ_JAMB01000003.1	WP_036159847.1	WP_036159847.1	263818	DruE3	DruE3_00003	71478	77771	-	Marinomonas ushuaiensis DSM 15871	strain=DSM 15871	Contig	g-proteobacteria	Bacteria	Pseudomonadati	Pseudomonadota	Gammaproteobacteria	Oceanospirillales	Oceanospirillaceae	Marinomonas	Marinomonas ushuaiensis	Y	3	NA	NA	GEI
GCF_000521805.1	NZ_JAMB01000003.1	WP_036159848.1	WP_036159848.1	263818	DruH3	DruH3_00012	77768	81199	-	Marinomonas ushuaiensis DSM 15871	strain=DSM 15871	Contig	g-proteobacteria	Bacteria	Pseudomonadati	Pseudomonadota	Gammaproteobacteria	Oceanospirillales	Oceanospirillaceae	Marinomonas	Marinomonas ushuaiensis	Y	3	NA	NA	GEI
GCF_000522085.1	NZ_KI929660.1	WP_000213430.1	WP_032141044.1	562	DruE3	DruE3_00003	3547569	3553913	+	Escherichia coli BIDMC 43b	strain=BIDMC 43b	Scaffold	enterobacteria	Bacteria	Pseudomonadati	Pseudomonadota	Gammaproteobacteria	Enterobacterales	Enterobacteriaceae	Escherichia	Escherichia coli	NA	2	NA	NA	NA
GCF_000522085.1	NZ_KI929660.1	WP_001513100.1	WP_022646476.1	562	DruH3	DruH3_00012	3544266	3547556	+	Escherichia coli BIDMC 43b	strain=BIDMC 43b	Scaffold	enterobacteria	Bacteria	Pseudomonadati	Pseudomonadota	Gammaproteobacteria	Enterobacterales	Enterobacteriaceae	Escherichia	Escherichia coli	NA	2	NA	NA	NA
GCF_000522105.1	NZ_KI929669.1	WP_000213430.1	WP_032141044.1	562	DruE3	DruE3_00003	413556	419900	+	Escherichia coli BIDMC 43a	strain=BIDMC 43a	Scaffold	enterobacteria	Bacteria	Pseudomonadati	Pseudomonadota	Gammaproteobacteria	Enterobacterales	Enterobacteriaceae	Escherichia	Escherichia coli	NA	2	NA	NA	NA
GCF_000522105.1	NZ_KI929669.1	WP_001513100.1	WP_022646476.1	562	DruH3	DruH3_00012	410253	413543	+	Escherichia coli BIDMC 43a	strain=BIDMC 43a	Scaffold	enterobacteria	Bacteria	Pseudomonadati	Pseudomonadota	Gammaproteobacteria	Enterobacterales	Enterobacteriaceae	Escherichia	Escherichia coli	NA	2	NA	NA	NA
GCF_000522165.1	NZ_KI929691.1	WP_000213430.1	WP_000213431.1	562	DruE3	DruE3_00003	460565	466909	+	Escherichia coli BIDMC 19B	strain=BIDMC 19B	Scaffold	enterobacteria	Bacteria	Pseudomonadati	Pseudomonadota	Gammaproteobacteria	Enterobacterales	Enterobacteriaceae	Escherichia	Escherichia coli	NA	2	NA	NA	NA
GCF_000522165.1	NZ_KI929691.1	WP_001513100.1	WP_022646476.1	562	DruH3	DruH3_00012	457262	460552	+	Escherichia coli BIDMC 19B	strain=BIDMC 19B	Scaffold	enterobacteria	Bacteria	Pseudomonadati	Pseudomonadota	Gammaproteobacteria	Enterobacterales	Enterobacteriaceae	Escherichia	Escherichia coli	NA	2	NA	NA	NA
GCF_000522185.2	NZ_JAPJ02000001.1	WP_000213430.1	WP_000213431.1	562	DruE3	DruE3_00003	4259475	4265819	-	Escherichia coli BIDMC 19A	strain=BIDMC 19A	Contig	enterobacteria	Bacteria	Pseudomonadati	Pseudomonadota	Gammaproteobacteria	Enterobacterales	Enterobacteriaceae	Escherichia	Escherichia coli	NA	2	NA	NA	NA
GCF_000522185.2	NZ_JAPJ02000001.1	WP_001513100.1	WP_022646476.1	562	DruH3	DruH3_00012	4265832	4269122	-	Escherichia coli BIDMC 19A	strain=BIDMC 19A	Contig	enterobacteria	Bacteria	Pseudomonadati	Pseudomonadota	Gammaproteobacteria	Enterobacterales	Enterobacteriaceae	Escherichia	Escherichia coli	NA	2	NA	NA	NA
GCF_000522205.1	NZ_KI929706.1	WP_000213430.1	WP_000213431.1	562	DruE3	DruE3_00003	75313	81657	-	Escherichia coli BIDMC 17B	strain=BIDMC 17B	Scaffold	enterobacteria	Bacteria	Pseudomonadati	Pseudomonadota	Gammaproteobacteria	Enterobacterales	Enterobacteriaceae	Escherichia	Escherichia coli	NA	2	NA	NA	NA
GCF_000522205.1	NZ_KI929706.1	WP_001513100.1	WP_022646476.1	562	DruH3	DruH3_00012	81670	84960	-	Escherichia coli BIDMC 17B	strain=BIDMC 17B	Scaffold	enterobacteria	Bacteria	Pseudomonadati	Pseudomonadota	Gammaproteobacteria	Enterobacterales	Enterobacteriaceae	Escherichia	Escherichia coli	NA	2	NA	NA	NA
GCF_000522225.1	NZ_KI929720.1	WP_000213430.1	WP_000213431.1	562	DruE3	DruE3_00003	350310	356654	+	Escherichia coli BIDMC 17A	strain=BIDMC 17A	Scaffold	enterobacteria	Bacteria	Pseudomonadati	Pseudomonadota	Gammaproteobacteria	Enterobacterales	Enterobacteriaceae	Escherichia	Escherichia coli	NA	2	NA	NA	NA
GCF_000522225.1	NZ_KI929720.1	WP_001513100.1	WP_022646476.1	562	DruH3	DruH3_00012	347007	350297	+	Escherichia coli BIDMC 17A	strain=BIDMC 17A	Scaffold	enterobacteria	Bacteria	Pseudomonadati	Pseudomonadota	Gammaproteobacteria	Enterobacterales	Enterobacteriaceae	Escherichia	Escherichia coli	NA	2	NA	NA	NA
GCF_000522245.1	NZ_KI929736.1	WP_000213430.1	WP_000213431.1	562	DruE3	DruE3_00003	349271	355615	+	Escherichia coli BIDMC 15	strain=BIDMC 15	Scaffold	enterobacteria	Bacteria	Pseudomonadati	Pseudomonadota	Gammaproteobacteria	Enterobacterales	Enterobacteriaceae	Escherichia	Escherichia coli	NA	2	NA	NA	NA
GCF_000522245.1	NZ_KI929736.1	WP_001513100.1	WP_022646476.1	562	DruH3	DruH3_00012	345968	349258	+	Escherichia coli BIDMC 15	strain=BIDMC 15	Scaffold	enterobacteria	Bacteria	Pseudomonadati	Pseudomonadota	Gammaproteobacteria	Enterobacterales	Enterobacteriaceae	Escherichia	Escherichia coli	NA	2	NA	NA	NA
GCF_000522265.1	NZ_KI929754.1	WP_000213430.1	WP_000213431.1	562	DruE3	DruE3_00003	70745	77089	-	Escherichia coli BIDMC 9	strain=BIDMC 9	Scaffold	enterobacteria	Bacteria	Pseudomonadati	Pseudomonadota	Gammaproteobacteria	Enterobacterales	Enterobacteriaceae	Escherichia	Escherichia coli	NA	2	NA	NA	NA
GCF_000522265.1	NZ_KI929754.1	WP_001513100.1	WP_022646476.1	562	DruH3	DruH3_00012	77102	80392	-	Escherichia coli BIDMC 9	strain=BIDMC 9	Scaffold	enterobacteria	Bacteria	Pseudomonadati	Pseudomonadota	Gammaproteobacteria	Enterobacterales	Enterobacteriaceae	Escherichia	Escherichia coli	NA	2	NA	NA	NA
GCF_000522285.1	NZ_KI929768.1	WP_000213430.1	WP_000213431.1	562	DruE3	DruE3_00003	75313	81657	-	Escherichia coli BIDMC 3	strain=BIDMC 3	Scaffold	enterobacteria	Bacteria	Pseudomonadati	Pseudomonadota	Gammaproteobacteria	Enterobacterales	Enterobacteriaceae	Escherichia	Escherichia coli	NA	2	NA	NA	NA
GCF_000522285.1	NZ_KI929768.1	WP_001513100.1	WP_022646476.1	562	DruH3	DruH3_00012	81670	84960	-	Escherichia coli BIDMC 3	strain=BIDMC 3	Scaffold	enterobacteria	Bacteria	Pseudomonadati	Pseudomonadota	Gammaproteobacteria	Enterobacterales	Enterobacteriaceae	Escherichia	Escherichia coli	NA	2	NA	NA	NA
GCF_000522305.1	NZ_KI929775.1	WP_000213430.1	WP_000213431.1	562	DruE3	DruE3_00003	350548	356892	+	Escherichia coli BIDMC 2B	strain=BIDMC 2B	Scaffold	enterobacteria	Bacteria	Pseudomonadati	Pseudomonadota	Gammaproteobacteria	Enterobacterales	Enterobacteriaceae	Escherichia	Escherichia coli	NA	2	NA	NA	NA
GCF_000522305.1	NZ_KI929775.1	WP_001513100.1	WP_022646476.1	562	DruH3	DruH3_00012	347245	350535	+	Escherichia coli BIDMC 2B	strain=BIDMC 2B	Scaffold	enterobacteria	Bacteria	Pseudomonadati	Pseudomonadota	Gammaproteobacteria	Enterobacterales	Enterobacteriaceae	Escherichia	Escherichia coli	NA	2	NA	NA	NA
GCF_000522405.1	NZ_KI929808.1	WP_000213430.1	WP_000213431.1	562	DruE3	DruE3_00003	75313	81657	-	Escherichia coli BIDMC 6	strain=BIDMC 6	Scaffold	enterobacteria	Bacteria	Pseudomonadati	Pseudomonadota	Gammaproteobacteria	Enterobacterales	Enterobacteriaceae	Escherichia	Escherichia coli	NA	2	NA	NA	NA
GCF_000522405.1	NZ_KI929808.1	WP_001513100.1	WP_022646476.1	562	DruH3	DruH3_00012	81670	84960	-	Escherichia coli BIDMC 6	strain=BIDMC 6	Scaffold	enterobacteria	Bacteria	Pseudomonadati	Pseudomonadota	Gammaproteobacteria	Enterobacterales	Enterobacteriaceae	Escherichia	Escherichia coli	NA	2	NA	NA	NA
GCF_000527095.1	NZ_AZUN01000001.1	WP_024300142.1	WP_024300142.1	136992	DruH3	DruH3_00012	4162560	4165898	+	Methylomicrobium lacus LW14	strain=LW14	Contig	g-proteobacteria	Bacteria	Pseudomonadati	Pseudomonadota	Gammaproteobacteria	Methylococcales	Methylococcaceae	Methylomicrobium	Methylomicrobium lacus	Y	2	NA	NA	GEI
GCF_000527095.1	NZ_AZUN01000001.1	WP_024300143.1	WP_024300143.1	136992	DruE3	DruE3_00003	4165891	4172172	+	Methylomicrobium lacus LW14	strain=LW14	Contig	g-proteobacteria	Bacteria	Pseudomonadati	Pseudomonadota	Gammaproteobacteria	Methylococcales	Methylococcaceae	Methylomicrobium	Methylomicrobium lacus	Y	2	NA	NA	GEI
GCF_000567405.1	NZ_KK036859.1	WP_004178409.1	WP_032428948.1	573	DruH3	DruH3_00012	334778	338065	-	Klebsiella pneumoniae BIDMC 11	strain=BIDMC 11	Scaffold	enterobacteria	Bacteria	Pseudomonadati	Pseudomonadota	Gammaproteobacteria	Enterobacterales	Enterobacteriaceae	Klebsiella	Klebsiella pneumoniae	NA	2	NA	NA	NA
GCF_000567405.1	NZ_KK036859.1	WP_200119417.1	WP_004178408.1	573	DruE3	DruE3_00003	328445	334765	-	Klebsiella pneumoniae BIDMC 11	strain=BIDMC 11	Scaffold	enterobacteria	Bacteria	Pseudomonadati	Pseudomonadota	Gammaproteobacteria	Enterobacterales	Enterobacteriaceae	Klebsiella	Klebsiella pneumoniae	NA	2	NA	NA	NA
GCF_000567745.1	NZ_KK036965.1	WP_004178409.1	WP_023283168.1	573	DruH3	DruH3_00012	4873687	4876974	-	Klebsiella pneumoniae MGH 35	strain=MGH 35	Scaffold	enterobacteria	Bacteria	Pseudomonadati	Pseudomonadota	Gammaproteobacteria	Enterobacterales	Enterobacteriaceae	Klebsiella	Klebsiella pneumoniae	NA	2	NA	NA	NA
GCF_000567745.1	NZ_KK036965.1	WP_200119417.1	WP_023283167.1	573	DruE3	DruE3_00003	4867354	4873674	-	Klebsiella pneumoniae MGH 35	strain=MGH 35	Scaffold	enterobacteria	Bacteria	Pseudomonadati	Pseudomonadota	Gammaproteobacteria	Enterobacterales	Enterobacteriaceae	Klebsiella	Klebsiella pneumoniae	NA	2	NA	NA	NA
GCF_000568215.1	NZ_JALF01000002.1	WP_065278767.1	WP_023086885.1	287	DruE3	DruE3_00003	1491323	1497538	-	Pseudomonas aeruginosa SG17M	strain=SG17M	Scaffold	g-proteobacteria	Bacteria	Pseudomonadati	Pseudomonadota	Gammaproteobacteria	Pseudomonadales	Pseudomonadaceae	Pseudomonas	Pseudomonas aeruginosa	NA	9	NA	NA	NA
GCF_000568215.1	NZ_JALF01000002.1	WP_230091298.1	WP_042173095.1	287	DruH3	DruH3_00011	1497544	1500654	-	Pseudomonas aeruginosa SG17M	strain=SG17M	Scaffold	g-proteobacteria	Bacteria	Pseudomonadati	Pseudomonadota	Gammaproteobacteria	Pseudomonadales	Pseudomonadaceae	Pseudomonas	Pseudomonas aeruginosa	NA	9	NA	NA	NA
GCF_000581295.1	NZ_JEXJ01000065.1	WP_032068729.1	WP_032068729.1	470	DruE3	DruE3_00003	5489	11788	-	Acinetobacter baumannii 99063	strain=99063	Contig	g-proteobacteria	Bacteria	Pseudomonadati	Pseudomonadota	Gammaproteobacteria	Moraxellales	Moraxellaceae	Acinetobacter	Acinetobacter baumannii	Y	5	0.9011	NA	GEI
GCF_000581295.1	NZ_JEXJ01000065.1	WP_032068730.1	WP_032068730.1	470	DruH3	DruH3_00012	11790	15158	-	Acinetobacter baumannii 99063	strain=99063	Contig	g-proteobacteria	Bacteria	Pseudomonadati	Pseudomonadota	Gammaproteobacteria	Moraxellales	Moraxellaceae	Acinetobacter	Acinetobacter baumannii	Y	5	0.9011	NA	NA
GCF_000581835.1	NZ_JEYA01000001.1	WP_032003659.1	WP_032003659.1	1310681	DruE3	DruE3_00003	695254	701577	-	Acinetobacter sp. 1542444	strain=1542444	Contig	g-proteobacteria	Bacteria	Pseudomonadati	Pseudomonadota	Gammaproteobacteria	Moraxellales	Moraxellaceae	Acinetobacter	Acinetobacter sp. 1542444	Y	5	NA	NA	NA
GCF_000581835.1	NZ_JEYA01000001.1	WP_223151318.1	WP_228131053.1	1310681	DruH3	DruH3_00007	701580	704873	-	Acinetobacter sp. 1542444	strain=1542444	Contig	g-proteobacteria	Bacteria	Pseudomonadati	Pseudomonadota	Gammaproteobacteria	Moraxellales	Moraxellaceae	Acinetobacter	Acinetobacter sp. 1542444	Y	5	NA	NA	NA
GCF_000583135.1	NZ_JFBG01000080.1	WP_038098934.1	WP_038098934.1	1469245	DruH3	DruH3_00012	11120	14563	-	Thioalkalivibrio sp. HK1	strain=HK1	Contig	g-proteobacteria	Bacteria	Pseudomonadati	Pseudomonadota	Gammaproteobacteria	Chromatiales	Ectothiorhodospiraceae	Thioalkalivibrio	Thioalkalivibrio sp. HK1	Y	15	NA	NA	GEI
GCF_000583135.1	NZ_JFBG01000080.1	WP_081759339.1	WP_081759339.1	1469245	DruE3	DruE3_00003	4857	11123	-	Thioalkalivibrio sp. HK1	strain=HK1	Contig	g-proteobacteria	Bacteria	Pseudomonadati	Pseudomonadota	Gammaproteobacteria	Chromatiales	Ectothiorhodospiraceae	Thioalkalivibrio	Thioalkalivibrio sp. HK1	Y	15	NA	NA	GEI
GCF_000591555.1	NZ_BAVK01000017.1	WP_140132944.1	WP_025796262.1	670	DruE3	DruE3_00003	47589	53873	-	Vibrio parahaemolyticus TUMSAT_H10_S6	strain=TUMSAT_H10_S6	Scaffold	g-proteobacteria	Bacteria	Pseudomonadati	Pseudomonadota	Gammaproteobacteria	Vibrionales	Vibrionaceae	Vibrio	Vibrio parahaemolyticus	NA	3	NA	NA	NA
GCF_000591555.1	NZ_BAVK01000017.1	WP_140132945.1	WP_025796263.1	670	DruH3	DruH3_00012	53875	57210	-	Vibrio parahaemolyticus TUMSAT_H10_S6	strain=TUMSAT_H10_S6	Scaffold	g-proteobacteria	Bacteria	Pseudomonadati	Pseudomonadota	Gammaproteobacteria	Vibrionales	Vibrionaceae	Vibrio	Vibrio parahaemolyticus	NA	3	NA	NA	NA
GCF_000598165.1	NZ_JGCU01000310.1	WP_014298733.1	WP_032577266.1	817	DruE3	DruE3_00002	3346	9492	+	Bacteroides fragilis str. 3976T7	strain=3976T7	Contig	CFB group bacteria	Bacteria	Pseudomonadati	Bacteroidota	Bacteroidia	Bacteroidales	Bacteroidaceae	Bacteroides	Bacteroides fragilis	NA	13	NA	NA	NA
GCF_000598165.1	NZ_JGCU01000310.1	WP_014298734.1	WP_032574156.1	817	DruH3	DruH3_00008	152	3349	+	Bacteroides fragilis str. 3976T7	strain=3976T7	Contig	CFB group bacteria	Bacteria	Pseudomonadati	Bacteroidota	Bacteroidia	Bacteroidales	Bacteroidaceae	Bacteroides	Bacteroides fragilis	NA	13	NA	NA	NA
GCF_000598325.1	NZ_JGCS01000280.1	WP_014298733.1	WP_032577266.1	817	DruE3	DruE3_00002	3342	9488	+	Bacteroides fragilis str. 3783N1-2	strain=3783N1-2	Contig	CFB group bacteria	Bacteria	Pseudomonadati	Bacteroidota	Bacteroidia	Bacteroidales	Bacteroidaceae	Bacteroides	Bacteroides fragilis	NA	13	NA	NA	NA
GCF_000598325.1	NZ_JGCS01000280.1	WP_014298734.1	WP_032574156.1	817	DruH3	DruH3_00008	148	3345	+	Bacteroides fragilis str. 3783N1-2	strain=3783N1-2	Contig	CFB group bacteria	Bacteria	Pseudomonadati	Bacteroidota	Bacteroidia	Bacteroidales	Bacteroidaceae	Bacteroides	Bacteroides fragilis	NA	13	NA	NA	NA
GCF_000598345.1	NZ_JGCT01000263.1	WP_014298733.1	WP_032577266.1	817	DruE3	DruE3_00002	3346	9492	+	Bacteroides fragilis str. 3783N2-1	strain=3783N2-1	Contig	CFB group bacteria	Bacteria	Pseudomonadati	Bacteroidota	Bacteroidia	Bacteroidales	Bacteroidaceae	Bacteroides	Bacteroides fragilis	NA	13	NA	NA	NA
GCF_000598345.1	NZ_JGCT01000263.1	WP_014298734.1	WP_032574156.1	817	DruH3	DruH3_00008	152	3349	+	Bacteroides fragilis str. 3783N2-1	strain=3783N2-1	Contig	CFB group bacteria	Bacteria	Pseudomonadati	Bacteroidota	Bacteroidia	Bacteroidales	Bacteroidaceae	Bacteroides	Bacteroides fragilis	NA	13	NA	NA	NA
GCF_000598605.1	NZ_JGDR01000052.1	WP_014298733.1	WP_032577266.1	817	DruE3	DruE3_00002	20085	26231	-	Bacteroides fragilis str. 3783N1-8	strain=3783N1-8	Contig	CFB group bacteria	Bacteria	Pseudomonadati	Bacteroidota	Bacteroidia	Bacteroidales	Bacteroidaceae	Bacteroides	Bacteroides fragilis	NA	13	NA	NA	NA
GCF_000598605.1	NZ_JGDR01000052.1	WP_014298734.1	WP_032574156.1	817	DruH3	DruH3_00008	26228	29425	-	Bacteroides fragilis str. 3783N1-8	strain=3783N1-8	Contig	CFB group bacteria	Bacteria	Pseudomonadati	Bacteroidota	Bacteroidia	Bacteroidales	Bacteroidaceae	Bacteroides	Bacteroides fragilis	NA	13	NA	NA	NA
GCF_000598705.1	NZ_JGED01000021.1	WP_014298733.1	WP_014298733.1	817	DruE3	DruE3_00002	293528	299674	-	Bacteroides fragilis str. 1009-4-F #10	strain=1009-4-F #10	Contig	CFB group bacteria	Bacteria	Pseudomonadati	Bacteroidota	Bacteroidia	Bacteroidales	Bacteroidaceae	Bacteroides	Bacteroides fragilis	NA	13	NA	NA	NA
GCF_000598705.1	NZ_JGED01000021.1	WP_014298734.1	WP_032574156.1	817	DruH3	DruH3_00008	299671	302868	-	Bacteroides fragilis str. 1009-4-F #10	strain=1009-4-F #10	Contig	CFB group bacteria	Bacteria	Pseudomonadati	Bacteroidota	Bacteroidia	Bacteroidales	Bacteroidaceae	Bacteroides	Bacteroides fragilis	NA	13	NA	NA	NA
GCF_000599065.2	NZ_JGEU01000034.1	WP_014298733.1	WP_032577266.1	817	DruE3	DruE3_00002	1274213	1280359	+	Bacteroides fragilis str. 3783N1-6	strain=3783N1-6	Contig	CFB group bacteria	Bacteria	Pseudomonadati	Bacteroidota	Bacteroidia	Bacteroidales	Bacteroidaceae	Bacteroides	Bacteroides fragilis	NA	13	NA	NA	NA
GCF_000599065.2	NZ_JGEU01000034.1	WP_014298734.1	WP_032574156.1	817	DruH3	DruH3_00008	1271019	1274216	+	Bacteroides fragilis str. 3783N1-6	strain=3783N1-6	Contig	CFB group bacteria	Bacteria	Pseudomonadati	Bacteroidota	Bacteroidia	Bacteroidales	Bacteroidaceae	Bacteroides	Bacteroides fragilis	NA	13	NA	NA	NA
GCF_000599285.2	NZ_JGEE01000031.1	WP_014298733.1	WP_014298733.1	817	DruE3	DruE3_00002	163999	170145	-	Bacteroides fragilis str. 1009-4-F #7	strain=1009-4-F #7	Contig	CFB group bacteria	Bacteria	Pseudomonadati	Bacteroidota	Bacteroidia	Bacteroidales	Bacteroidaceae	Bacteroides	Bacteroides fragilis	NA	13	NA	NA	NA
GCF_000599285.2	NZ_JGEE01000031.1	WP_014298734.1	WP_032574156.1	817	DruH3	DruH3_00008	170142	173339	-	Bacteroides fragilis str. 1009-4-F #7	strain=1009-4-F #7	Contig	CFB group bacteria	Bacteria	Pseudomonadati	Bacteroidota	Bacteroidia	Bacteroidales	Bacteroidaceae	Bacteroides	Bacteroides fragilis	NA	13	NA	NA	NA
GCF_000601485.1	NZ_ASRX01000002.1	WP_044234835.1	WP_044234835.1	51	DruH3	DruH3_00012	53327	56734	+	Chondromyces apiculatus DSM 436	strain=DSM 436	Contig	bacteria	Bacteria	Pseudomonadati	Myxococcota	NA	Polyangiales	Polyangiaceae	Chondromyces	Chondromyces apiculatus	Y	15	NA	NA	NA
GCF_000601485.1	NZ_ASRX01000002.1	WP_044234837.1	WP_044234837.1	51	DruE3	DruE3_00003	56724	62186	+	Chondromyces apiculatus DSM 436	strain=DSM 436	Contig	bacteria	Bacteria	Pseudomonadati	Myxococcota	NA	Polyangiales	Polyangiaceae	Chondromyces	Chondromyces apiculatus	Y	15	NA	NA	NA
GCF_000607265.1	NZ_KK097710.1	WP_017694607.1	WP_032728807.1	571	DruE3	DruE3_00003	322613	328939	+	Klebsiella oxytoca G54	strain=G54	Scaffold	enterobacteria	Bacteria	Pseudomonadati	Pseudomonadota	Gammaproteobacteria	Enterobacterales	Enterobacteriaceae	Klebsiella	Klebsiella oxytoca	NA	11	NA	NA	NA
GCF_000607265.1	NZ_KK097710.1	WP_123193195.1	WP_148673703.1	571	DruH3	DruH3_00004	319254	322613	+	Klebsiella oxytoca G54	strain=G54	Scaffold	enterobacteria	Bacteria	Pseudomonadati	Pseudomonadota	Gammaproteobacteria	Enterobacterales	Enterobacteriaceae	Klebsiella	Klebsiella oxytoca	NA	11	NA	NA	NA
GCF_000611995.2	NZ_KK111942.1	WP_003158581.1	WP_031756412.1	287	DruH3	DruH3_00012	198162	201497	+	Pseudomonas aeruginosa PA99	strain=PA99	Scaffold	g-proteobacteria	Bacteria	Pseudomonadati	Pseudomonadota	Gammaproteobacteria	Pseudomonadales	Pseudomonadaceae	Pseudomonas	Pseudomonas aeruginosa	NA	2	NA	NA	NA
GCF_000611995.2	NZ_KK111942.1	WP_134629231.1	WP_031756414.1	287	DruE3	DruE3_00003	201490	207825	+	Pseudomonas aeruginosa PA99	strain=PA99	Scaffold	g-proteobacteria	Bacteria	Pseudomonadati	Pseudomonadota	Gammaproteobacteria	Pseudomonadales	Pseudomonadaceae	Pseudomonas	Pseudomonas aeruginosa	NA	2	NA	NA	NA
GCF_000614085.2	NZ_JHKE01000007.1	WP_020219138.1	WP_000383117.1	562	DruE3	DruE3_00003	351749	358063	-	Escherichia coli O157:H7 str. 2011EL-2288	strain=2011EL-2288	Scaffold	enterobacteria	Bacteria	Pseudomonadati	Pseudomonadota	Gammaproteobacteria	Enterobacterales	Enterobacteriaceae	Escherichia	Escherichia coli	NA	11	NA	NA	NA
GCF_000614085.2	NZ_JHKE01000007.1	WP_133301053.1	WP_000960581.1	562	DruH3	DruH3_00004	358063	361422	-	Escherichia coli O157:H7 str. 2011EL-2288	strain=2011EL-2288	Scaffold	enterobacteria	Bacteria	Pseudomonadati	Pseudomonadota	Gammaproteobacteria	Enterobacterales	Enterobacteriaceae	Escherichia	Escherichia coli	NA	11	NA	NA	NA
GCF_000614255.1	NZ_JHKH01000002.1	WP_020219138.1	WP_000383109.1	562	DruE3	DruE3_00003	351733	358047	-	Escherichia coli O157:H7 str. 2011EL-2114	strain=2011EL-2114	Contig	enterobacteria	Bacteria	Pseudomonadati	Pseudomonadota	Gammaproteobacteria	Enterobacterales	Enterobacteriaceae	Escherichia	Escherichia coli	NA	11	NA	NA	NA
GCF_000614255.1	NZ_JHKH01000002.1	WP_133301053.1	WP_000960581.1	562	DruH3	DruH3_00004	358047	361406	-	Escherichia coli O157:H7 str. 2011EL-2114	strain=2011EL-2114	Contig	enterobacteria	Bacteria	Pseudomonadati	Pseudomonadota	Gammaproteobacteria	Enterobacterales	Enterobacteriaceae	Escherichia	Escherichia coli	NA	11	NA	NA	NA
GCF_000614305.2	NZ_JHKG01000013.1	WP_020219138.1	WP_000383117.1	562	DruE3	DruE3_00003	82606	88920	+	Escherichia coli O157:H7 str. 2011EL-2286	strain=2011EL-2286	Scaffold	enterobacteria	Bacteria	Pseudomonadati	Pseudomonadota	Gammaproteobacteria	Enterobacterales	Enterobacteriaceae	Escherichia	Escherichia coli	NA	11	NA	NA	NA
GCF_000614305.2	NZ_JHKG01000013.1	WP_133301053.1	WP_149009086.1	562	DruH3	DruH3_00004	79247	82606	+	Escherichia coli O157:H7 str. 2011EL-2286	strain=2011EL-2286	Scaffold	enterobacteria	Bacteria	Pseudomonadati	Pseudomonadota	Gammaproteobacteria	Enterobacterales	Enterobacteriaceae	Escherichia	Escherichia coli	NA	11	NA	NA	NA
GCF_000614345.2	NZ_JHKB01000003.1	WP_020219138.1	WP_000383115.1	562	DruE3	DruE3_00003	16685	22999	+	Escherichia coli O157:H7 str. 2011EL-2312	strain=2011EL-2312	Scaffold	enterobacteria	Bacteria	Pseudomonadati	Pseudomonadota	Gammaproteobacteria	Enterobacterales	Enterobacteriaceae	Escherichia	Escherichia coli	NA	11	NA	NA	NA
GCF_000614345.2	NZ_JHKB01000003.1	WP_133301053.1	WP_000960581.1	562	DruH3	DruH3_00004	13326	16685	+	Escherichia coli O157:H7 str. 2011EL-2312	strain=2011EL-2312	Scaffold	enterobacteria	Bacteria	Pseudomonadati	Pseudomonadota	Gammaproteobacteria	Enterobacterales	Enterobacteriaceae	Escherichia	Escherichia coli	NA	11	NA	NA	NA
GCF_000614405.2	NZ_JHKF01000001.1	WP_020219138.1	WP_000383117.1	562	DruE3	DruE3_00003	83047	89361	+	Escherichia coli O157:H7 str. 2011EL-2287	strain=2011EL-2287	Scaffold	enterobacteria	Bacteria	Pseudomonadati	Pseudomonadota	Gammaproteobacteria	Enterobacterales	Enterobacteriaceae	Escherichia	Escherichia coli	NA	11	NA	NA	NA
GCF_000614405.2	NZ_JHKF01000001.1	WP_133301053.1	WP_000960581.1	562	DruH3	DruH3_00004	79688	83047	+	Escherichia coli O157:H7 str. 2011EL-2287	strain=2011EL-2287	Scaffold	enterobacteria	Bacteria	Pseudomonadati	Pseudomonadota	Gammaproteobacteria	Enterobacterales	Enterobacteriaceae	Escherichia	Escherichia coli	NA	11	NA	NA	NA
GCF_000614645.2	NZ_JHKI01000015.1	WP_020219138.1	WP_000383109.1	562	DruE3	DruE3_00003	16685	22999	+	Escherichia coli O157:H7 str. 2011EL-2113	strain=2011EL-2113	Scaffold	enterobacteria	Bacteria	Pseudomonadati	Pseudomonadota	Gammaproteobacteria	Enterobacterales	Enterobacteriaceae	Escherichia	Escherichia coli	NA	11	NA	NA	NA
GCF_000614645.2	NZ_JHKI01000015.1	WP_133301053.1	WP_000960581.1	562	DruH3	DruH3_00004	13326	16685	+	Escherichia coli O157:H7 str. 2011EL-2113	strain=2011EL-2113	Scaffold	enterobacteria	Bacteria	Pseudomonadati	Pseudomonadota	Gammaproteobacteria	Enterobacterales	Enterobacteriaceae	Escherichia	Escherichia coli	NA	11	NA	NA	NA
GCF_000614685.2	NZ_JHKD01000001.1	WP_020219138.1	WP_032340191.1	562	DruE3	DruE3_00003	83075	89389	+	Escherichia coli O157:H7 str. 2011EL-2289	strain=2011EL-2289	Scaffold	enterobacteria	Bacteria	Pseudomonadati	Pseudomonadota	Gammaproteobacteria	Enterobacterales	Enterobacteriaceae	Escherichia	Escherichia coli	NA	11	NA	NA	NA
GCF_000614685.2	NZ_JHKD01000001.1	WP_133301053.1	WP_000960581.1	562	DruH3	DruH3_00004	79716	83075	+	Escherichia coli O157:H7 str. 2011EL-2289	strain=2011EL-2289	Scaffold	enterobacteria	Bacteria	Pseudomonadati	Pseudomonadota	Gammaproteobacteria	Enterobacterales	Enterobacteriaceae	Escherichia	Escherichia coli	NA	11	NA	NA	NA
GCF_000614805.2	NZ_JHJN01000036.1	WP_020219138.1	WP_000383109.1	562	DruE3	DruE3_00003	351787	358101	-	Escherichia coli O157:H7 str. F7350	strain=F7350	Scaffold	enterobacteria	Bacteria	Pseudomonadati	Pseudomonadota	Gammaproteobacteria	Enterobacterales	Enterobacteriaceae	Escherichia	Escherichia coli	NA	11	NA	NA	NA
GCF_000614805.2	NZ_JHJN01000036.1	WP_133301053.1	WP_000960581.1	562	DruH3	DruH3_00004	358101	361460	-	Escherichia coli O157:H7 str. F7350	strain=F7350	Scaffold	enterobacteria	Bacteria	Pseudomonadati	Pseudomonadota	Gammaproteobacteria	Enterobacterales	Enterobacteriaceae	Escherichia	Escherichia coli	NA	11	NA	NA	NA
GCF_000614965.1	NZ_JHGE01000007.1	WP_020219138.1	WP_000383109.1	562	DruE3	DruE3_00003	132672	138986	+	Escherichia coli O157:H7 str. 2009EL1705	strain=2009EL1705	Contig	enterobacteria	Bacteria	Pseudomonadati	Pseudomonadota	Gammaproteobacteria	Enterobacterales	Enterobacteriaceae	Escherichia	Escherichia coli	NA	11	NA	NA	NA
GCF_000614965.1	NZ_JHGE01000007.1	WP_133301053.1	WP_000960581.1	562	DruH3	DruH3_00004	129313	132672	+	Escherichia coli O157:H7 str. 2009EL1705	strain=2009EL1705	Contig	enterobacteria	Bacteria	Pseudomonadati	Pseudomonadota	Gammaproteobacteria	Enterobacterales	Enterobacteriaceae	Escherichia	Escherichia coli	NA	11	NA	NA	NA
GCF_000615015.1	NZ_JHGC01000001.1	WP_020219138.1	WP_000383109.1	562	DruE3	DruE3_00003	305459	311773	+	Escherichia coli O157:H7 str. 2009EL2109	strain=2009EL2109	Contig	enterobacteria	Bacteria	Pseudomonadati	Pseudomonadota	Gammaproteobacteria	Enterobacterales	Enterobacteriaceae	Escherichia	Escherichia coli	NA	11	NA	NA	NA
GCF_000615015.1	NZ_JHGC01000001.1	WP_133301053.1	WP_000960581.1	562	DruH3	DruH3_00004	302100	305459	+	Escherichia coli O157:H7 str. 2009EL2109	strain=2009EL2109	Contig	enterobacteria	Bacteria	Pseudomonadati	Pseudomonadota	Gammaproteobacteria	Enterobacterales	Enterobacteriaceae	Escherichia	Escherichia coli	NA	11	NA	NA	NA
GCF_000615085.1	NZ_JHFW01000006.1	WP_020219138.1	WP_000383107.1	562	DruE3	DruE3_00003	143351	149665	+	Escherichia coli O145:NM str. 2010C-3507	strain=2010C-3507	Contig	enterobacteria	Bacteria	Pseudomonadati	Pseudomonadota	Gammaproteobacteria	Enterobacterales	Enterobacteriaceae	Escherichia	Escherichia coli	NA	11	NA	NA	NA
GCF_000615085.1	NZ_JHFW01000006.1	WP_133301053.1	WP_000960581.1	562	DruH3	DruH3_00004	139992	143351	+	Escherichia coli O145:NM str. 2010C-3507	strain=2010C-3507	Contig	enterobacteria	Bacteria	Pseudomonadati	Pseudomonadota	Gammaproteobacteria	Enterobacterales	Enterobacteriaceae	Escherichia	Escherichia coli	NA	11	NA	NA	NA
GCF_000615175.1	NZ_JHFT01000001.1	WP_020219138.1	WP_000383107.1	562	DruE3	DruE3_00003	106704	113018	-	Escherichia coli O145:NM str. 2010C-3510	strain=2010C-3510	Contig	enterobacteria	Bacteria	Pseudomonadati	Pseudomonadota	Gammaproteobacteria	Enterobacterales	Enterobacteriaceae	Escherichia	Escherichia coli	NA	11	NA	NA	NA
GCF_000615175.1	NZ_JHFT01000001.1	WP_133301053.1	WP_000960581.1	562	DruH3	DruH3_00004	113018	116377	-	Escherichia coli O145:NM str. 2010C-3510	strain=2010C-3510	Contig	enterobacteria	Bacteria	Pseudomonadati	Pseudomonadota	Gammaproteobacteria	Enterobacterales	Enterobacteriaceae	Escherichia	Escherichia coli	NA	11	NA	NA	NA
GCF_000615225.2	NZ_JHFS01000035.1	WP_020219138.1	WP_000383107.1	562	DruE3	DruE3_00003	142184	148498	+	Escherichia coli O145:NM str. 2010C-3511	strain=2010C-3511	Scaffold	enterobacteria	Bacteria	Pseudomonadati	Pseudomonadota	Gammaproteobacteria	Enterobacterales	Enterobacteriaceae	Escherichia	Escherichia coli	NA	11	NA	NA	NA
GCF_000615225.2	NZ_JHFS01000035.1	WP_133301053.1	WP_000960581.1	562	DruH3	DruH3_00004	138825	142184	+	Escherichia coli O145:NM str. 2010C-3511	strain=2010C-3511	Scaffold	enterobacteria	Bacteria	Pseudomonadati	Pseudomonadota	Gammaproteobacteria	Enterobacterales	Enterobacteriaceae	Escherichia	Escherichia coli	NA	11	NA	NA	NA
GCF_000615265.1	NZ_JHFR01000094.1	WP_020219138.1	WP_000383107.1	562	DruE3	DruE3_00003	143257	149571	+	Escherichia coli O145:NM str. 2010C-3516	strain=2010C-3516	Contig	enterobacteria	Bacteria	Pseudomonadati	Pseudomonadota	Gammaproteobacteria	Enterobacterales	Enterobacteriaceae	Escherichia	Escherichia coli	NA	11	NA	NA	NA
GCF_000615265.1	NZ_JHFR01000094.1	WP_133301053.1	WP_000960581.1	562	DruH3	DruH3_00004	139898	143257	+	Escherichia coli O145:NM str. 2010C-3516	strain=2010C-3516	Contig	enterobacteria	Bacteria	Pseudomonadati	Pseudomonadota	Gammaproteobacteria	Enterobacterales	Enterobacteriaceae	Escherichia	Escherichia coli	NA	11	NA	NA	NA
GCF_000615305.1	NZ_JHFQ01000117.1	WP_020219138.1	WP_000383107.1	562	DruE3	DruE3_00003	8920	15234	-	Escherichia coli O145:NM str. 2010C-3517	strain=2010C-3517	Contig	enterobacteria	Bacteria	Pseudomonadati	Pseudomonadota	Gammaproteobacteria	Enterobacterales	Enterobacteriaceae	Escherichia	Escherichia coli	NA	11	NA	NA	NA
GCF_000615305.1	NZ_JHFQ01000117.1	WP_133301053.1	WP_000960581.1	562	DruH3	DruH3_00004	15234	18593	-	Escherichia coli O145:NM str. 2010C-3517	strain=2010C-3517	Contig	enterobacteria	Bacteria	Pseudomonadati	Pseudomonadota	Gammaproteobacteria	Enterobacterales	Enterobacteriaceae	Escherichia	Escherichia coli	NA	11	NA	NA	NA
GCF_000615345.1	NZ_JHFP01000105.1	WP_020219138.1	WP_000383107.1	562	DruE3	DruE3_00003	106497	112811	-	Escherichia coli O145:NM str. 2010C-3518	strain=2010C-3518	Contig	enterobacteria	Bacteria	Pseudomonadati	Pseudomonadota	Gammaproteobacteria	Enterobacterales	Enterobacteriaceae	Escherichia	Escherichia coli	NA	11	NA	NA	NA
GCF_000615345.1	NZ_JHFP01000105.1	WP_133301053.1	WP_000960581.1	562	DruH3	DruH3_00004	112811	116170	-	Escherichia coli O145:NM str. 2010C-3518	strain=2010C-3518	Contig	enterobacteria	Bacteria	Pseudomonadati	Pseudomonadota	Gammaproteobacteria	Enterobacterales	Enterobacteriaceae	Escherichia	Escherichia coli	NA	11	NA	NA	NA
GCF_000615385.1	NZ_JHFO01000022.1	WP_020219138.1	WP_000383107.1	562	DruE3	DruE3_00003	7135	13449	-	Escherichia coli O145:NM str. 2010C-3521	strain=2010C-3521	Contig	enterobacteria	Bacteria	Pseudomonadati	Pseudomonadota	Gammaproteobacteria	Enterobacterales	Enterobacteriaceae	Escherichia	Escherichia coli	NA	11	NA	NA	NA
GCF_000615385.1	NZ_JHFO01000022.1	WP_133301053.1	WP_000960581.1	562	DruH3	DruH3_00004	13449	16808	-	Escherichia coli O145:NM str. 2010C-3521	strain=2010C-3521	Contig	enterobacteria	Bacteria	Pseudomonadati	Pseudomonadota	Gammaproteobacteria	Enterobacterales	Enterobacteriaceae	Escherichia	Escherichia coli	NA	11	NA	NA	NA
GCF_000615415.2	NZ_JHFN01000018.1	WP_020219138.1	WP_000383107.1	562	DruE3	DruE3_00003	142265	148579	+	Escherichia coli O145:NM str. 2010C-3526	strain=2010C-3526	Scaffold	enterobacteria	Bacteria	Pseudomonadati	Pseudomonadota	Gammaproteobacteria	Enterobacterales	Enterobacteriaceae	Escherichia	Escherichia coli	NA	11	NA	NA	NA
GCF_000615415.2	NZ_JHFN01000018.1	WP_133301053.1	WP_000960581.1	562	DruH3	DruH3_00004	138906	142265	+	Escherichia coli O145:NM str. 2010C-3526	strain=2010C-3526	Scaffold	enterobacteria	Bacteria	Pseudomonadati	Pseudomonadota	Gammaproteobacteria	Enterobacterales	Enterobacteriaceae	Escherichia	Escherichia coli	NA	11	NA	NA	NA
GCF_000615695.1	NZ_JHKS01000001.1	WP_020219138.1	WP_000383109.1	562	DruE3	DruE3_00003	351787	358101	-	Escherichia coli O157:H7 str. 2011EL-2101	strain=2011EL-2101	Scaffold	enterobacteria	Bacteria	Pseudomonadati	Pseudomonadota	Gammaproteobacteria	Enterobacterales	Enterobacteriaceae	Escherichia	Escherichia coli	NA	11	NA	NA	NA
GCF_000615695.1	NZ_JHKS01000001.1	WP_133301053.1	WP_000960581.1	562	DruH3	DruH3_00004	358101	361460	-	Escherichia coli O157:H7 str. 2011EL-2101	strain=2011EL-2101	Scaffold	enterobacteria	Bacteria	Pseudomonadati	Pseudomonadota	Gammaproteobacteria	Enterobacterales	Enterobacteriaceae	Escherichia	Escherichia coli	NA	11	NA	NA	NA
GCF_000615745.2	NZ_JHKR01000031.1	WP_020219138.1	WP_000383109.1	562	DruE3	DruE3_00003	16684	22998	+	Escherichia coli O157:H7 str. 2011EL-2103	strain=2011EL-2103	Scaffold	enterobacteria	Bacteria	Pseudomonadati	Pseudomonadota	Gammaproteobacteria	Enterobacterales	Enterobacteriaceae	Escherichia	Escherichia coli	NA	11	NA	NA	NA
GCF_000615745.2	NZ_JHKR01000031.1	WP_133301053.1	WP_000960581.1	562	DruH3	DruH3_00004	13325	16684	+	Escherichia coli O157:H7 str. 2011EL-2103	strain=2011EL-2103	Scaffold	enterobacteria	Bacteria	Pseudomonadati	Pseudomonadota	Gammaproteobacteria	Enterobacterales	Enterobacteriaceae	Escherichia	Escherichia coli	NA	11	NA	NA	NA
GCF_000615785.2	NZ_JHKQ01000016.1	WP_020219138.1	WP_000383109.1	562	DruE3	DruE3_00003	16684	22998	+	Escherichia coli O157:H7 str. 2011EL-2104	strain=2011EL-2104	Scaffold	enterobacteria	Bacteria	Pseudomonadati	Pseudomonadota	Gammaproteobacteria	Enterobacterales	Enterobacteriaceae	Escherichia	Escherichia coli	NA	11	NA	NA	NA
GCF_000615785.2	NZ_JHKQ01000016.1	WP_133301053.1	WP_000960581.1	562	DruH3	DruH3_00004	13325	16684	+	Escherichia coli O157:H7 str. 2011EL-2104	strain=2011EL-2104	Scaffold	enterobacteria	Bacteria	Pseudomonadati	Pseudomonadota	Gammaproteobacteria	Enterobacterales	Enterobacteriaceae	Escherichia	Escherichia coli	NA	11	NA	NA	NA
GCF_000615815.2	NZ_JHKP01000014.1	WP_020219138.1	WP_000383109.1	562	DruE3	DruE3_00003	351652	357966	-	Escherichia coli O157:H7 str. 2011EL-2105	strain=2011EL-2105	Scaffold	enterobacteria	Bacteria	Pseudomonadati	Pseudomonadota	Gammaproteobacteria	Enterobacterales	Enterobacteriaceae	Escherichia	Escherichia coli	NA	11	NA	NA	NA
GCF_000615815.2	NZ_JHKP01000014.1	WP_133301053.1	WP_000960581.1	562	DruH3	DruH3_00004	357966	361325	-	Escherichia coli O157:H7 str. 2011EL-2105	strain=2011EL-2105	Scaffold	enterobacteria	Bacteria	Pseudomonadati	Pseudomonadota	Gammaproteobacteria	Enterobacterales	Enterobacteriaceae	Escherichia	Escherichia coli	NA	11	NA	NA	NA
GCF_000615865.2	NZ_JHKO01000009.1	WP_020219138.1	WP_000383109.1	562	DruE3	DruE3_00003	351651	357965	-	Escherichia coli O157:H7 str. 2011EL-2106	strain=2011EL-2106	Scaffold	enterobacteria	Bacteria	Pseudomonadati	Pseudomonadota	Gammaproteobacteria	Enterobacterales	Enterobacteriaceae	Escherichia	Escherichia coli	NA	11	NA	NA	NA
GCF_000615865.2	NZ_JHKO01000009.1	WP_133301053.1	WP_000960581.1	562	DruH3	DruH3_00004	357965	361324	-	Escherichia coli O157:H7 str. 2011EL-2106	strain=2011EL-2106	Scaffold	enterobacteria	Bacteria	Pseudomonadati	Pseudomonadota	Gammaproteobacteria	Enterobacterales	Enterobacteriaceae	Escherichia	Escherichia coli	NA	11	NA	NA	NA
GCF_000615925.2	NZ_JHKN01000006.1	WP_020219138.1	WP_000383109.1	562	DruE3	DruE3_00003	351652	357966	-	Escherichia coli O157:H7 str. 2011EL-2107	strain=2011EL-2107	Scaffold	enterobacteria	Bacteria	Pseudomonadati	Pseudomonadota	Gammaproteobacteria	Enterobacterales	Enterobacteriaceae	Escherichia	Escherichia coli	NA	11	NA	NA	NA
GCF_000615925.2	NZ_JHKN01000006.1	WP_133301053.1	WP_000960581.1	562	DruH3	DruH3_00004	357966	361325	-	Escherichia coli O157:H7 str. 2011EL-2107	strain=2011EL-2107	Scaffold	enterobacteria	Bacteria	Pseudomonadati	Pseudomonadota	Gammaproteobacteria	Enterobacterales	Enterobacteriaceae	Escherichia	Escherichia coli	NA	11	NA	NA	NA
GCF_000615965.2	NZ_JHKM01000031.1	WP_020219138.1	WP_000383109.1	562	DruE3	DruE3_00003	16684	22998	+	Escherichia coli O157:H7 str. 2011EL-2108	strain=2011EL-2108	Scaffold	enterobacteria	Bacteria	Pseudomonadati	Pseudomonadota	Gammaproteobacteria	Enterobacterales	Enterobacteriaceae	Escherichia	Escherichia coli	NA	11	NA	NA	NA
GCF_000615965.2	NZ_JHKM01000031.1	WP_133301053.1	WP_000960581.1	562	DruH3	DruH3_00004	13325	16684	+	Escherichia coli O157:H7 str. 2011EL-2108	strain=2011EL-2108	Scaffold	enterobacteria	Bacteria	Pseudomonadati	Pseudomonadota	Gammaproteobacteria	Enterobacterales	Enterobacteriaceae	Escherichia	Escherichia coli	NA	11	NA	NA	NA
GCF_000616005.2	NZ_JHKL01000015.1	WP_020219138.1	WP_000383109.1	562	DruE3	DruE3_00003	16684	22998	+	Escherichia coli O157:H7 str. 2011EL-2109	strain=2011EL-2109	Scaffold	enterobacteria	Bacteria	Pseudomonadati	Pseudomonadota	Gammaproteobacteria	Enterobacterales	Enterobacteriaceae	Escherichia	Escherichia coli	NA	11	NA	NA	NA
GCF_000616005.2	NZ_JHKL01000015.1	WP_133301053.1	WP_000960581.1	562	DruH3	DruH3_00004	13325	16684	+	Escherichia coli O157:H7 str. 2011EL-2109	strain=2011EL-2109	Scaffold	enterobacteria	Bacteria	Pseudomonadati	Pseudomonadota	Gammaproteobacteria	Enterobacterales	Enterobacteriaceae	Escherichia	Escherichia coli	NA	11	NA	NA	NA
GCF_000616035.2	NZ_JHKK01000003.1	WP_020219138.1	WP_000383109.1	562	DruE3	DruE3_00003	351652	357966	-	Escherichia coli O157:H7 str. 2011EL-2111	strain=2011EL-2111	Scaffold	enterobacteria	Bacteria	Pseudomonadati	Pseudomonadota	Gammaproteobacteria	Enterobacterales	Enterobacteriaceae	Escherichia	Escherichia coli	NA	11	NA	NA	NA
GCF_000616035.2	NZ_JHKK01000003.1	WP_133301053.1	WP_000960581.1	562	DruH3	DruH3_00004	357966	361325	-	Escherichia coli O157:H7 str. 2011EL-2111	strain=2011EL-2111	Scaffold	enterobacteria	Bacteria	Pseudomonadati	Pseudomonadota	Gammaproteobacteria	Enterobacterales	Enterobacteriaceae	Escherichia	Escherichia coli	NA	11	NA	NA	NA
GCF_000616075.2	NZ_JHKJ01000005.1	WP_020219138.1	WP_000383109.1	562	DruE3	DruE3_00003	16684	22998	+	Escherichia coli O157:H7 str. 2011EL-2112	strain=2011EL-2112	Scaffold	enterobacteria	Bacteria	Pseudomonadati	Pseudomonadota	Gammaproteobacteria	Enterobacterales	Enterobacteriaceae	Escherichia	Escherichia coli	NA	11	NA	NA	NA
GCF_000616075.2	NZ_JHKJ01000005.1	WP_133301053.1	WP_000960581.1	562	DruH3	DruH3_00004	13325	16684	+	Escherichia coli O157:H7 str. 2011EL-2112	strain=2011EL-2112	Scaffold	enterobacteria	Bacteria	Pseudomonadati	Pseudomonadota	Gammaproteobacteria	Enterobacterales	Enterobacteriaceae	Escherichia	Escherichia coli	NA	11	NA	NA	NA
GCF_000616365.1	NZ_JHLK01000001.1	WP_020219138.1	WP_000383117.1	562	DruE3	DruE3_00003	253100	259414	+	Escherichia coli O157:H7 str. 2011EL-1107	strain=2011EL-1107	Contig	enterobacteria	Bacteria	Pseudomonadati	Pseudomonadota	Gammaproteobacteria	Enterobacterales	Enterobacteriaceae	Escherichia	Escherichia coli	NA	11	NA	NA	NA
GCF_000616365.1	NZ_JHLK01000001.1	WP_133301053.1	WP_000960581.1	562	DruH3	DruH3_00004	249741	253100	+	Escherichia coli O157:H7 str. 2011EL-1107	strain=2011EL-1107	Contig	enterobacteria	Bacteria	Pseudomonadati	Pseudomonadota	Gammaproteobacteria	Enterobacterales	Enterobacteriaceae	Escherichia	Escherichia coli	NA	11	NA	NA	NA
GCF_000616405.2	NZ_JHLI01000033.1	WP_020219138.1	WP_000383109.1	562	DruE3	DruE3_00003	351787	358101	-	Escherichia coli O157:H7 str. 2011EL-2090	strain=2011EL-2090	Scaffold	enterobacteria	Bacteria	Pseudomonadati	Pseudomonadota	Gammaproteobacteria	Enterobacterales	Enterobacteriaceae	Escherichia	Escherichia coli	NA	11	NA	NA	NA
GCF_000616405.2	NZ_JHLI01000033.1	WP_133301053.1	WP_000960581.1	562	DruH3	DruH3_00004	358101	361460	-	Escherichia coli O157:H7 str. 2011EL-2090	strain=2011EL-2090	Scaffold	enterobacteria	Bacteria	Pseudomonadati	Pseudomonadota	Gammaproteobacteria	Enterobacterales	Enterobacteriaceae	Escherichia	Escherichia coli	NA	11	NA	NA	NA
GCF_000616425.2	NZ_JHLH01000026.1	WP_020219138.1	WP_000383109.1	562	DruE3	DruE3_00003	351787	358101	-	Escherichia coli O157:H7 str. 2011EL-2091	strain=2011EL-2091	Scaffold	enterobacteria	Bacteria	Pseudomonadati	Pseudomonadota	Gammaproteobacteria	Enterobacterales	Enterobacteriaceae	Escherichia	Escherichia coli	NA	11	NA	NA	NA
GCF_000616425.2	NZ_JHLH01000026.1	WP_133301053.1	WP_000960581.1	562	DruH3	DruH3_00004	358101	361460	-	Escherichia coli O157:H7 str. 2011EL-2091	strain=2011EL-2091	Scaffold	enterobacteria	Bacteria	Pseudomonadati	Pseudomonadota	Gammaproteobacteria	Enterobacterales	Enterobacteriaceae	Escherichia	Escherichia coli	NA	11	NA	NA	NA
GCF_000616445.2	NZ_JHLG01000030.1	WP_020219138.1	WP_000383109.1	562	DruE3	DruE3_00003	351787	358101	-	Escherichia coli O157:H7 str. 2011EL-2092	strain=2011EL-2092	Scaffold	enterobacteria	Bacteria	Pseudomonadati	Pseudomonadota	Gammaproteobacteria	Enterobacterales	Enterobacteriaceae	Escherichia	Escherichia coli	NA	11	NA	NA	NA
GCF_000616445.2	NZ_JHLG01000030.1	WP_133301053.1	WP_000960581.1	562	DruH3	DruH3_00004	358101	361460	-	Escherichia coli O157:H7 str. 2011EL-2092	strain=2011EL-2092	Scaffold	enterobacteria	Bacteria	Pseudomonadati	Pseudomonadota	Gammaproteobacteria	Enterobacterales	Enterobacteriaceae	Escherichia	Escherichia coli	NA	11	NA	NA	NA
GCF_000616465.2	NZ_JHLF01000012.1	WP_020219138.1	WP_000383109.1	562	DruE3	DruE3_00003	351787	358101	-	Escherichia coli O157:H7 str. 2011EL-2093	strain=2011EL-2093	Scaffold	enterobacteria	Bacteria	Pseudomonadati	Pseudomonadota	Gammaproteobacteria	Enterobacterales	Enterobacteriaceae	Escherichia	Escherichia coli	NA	11	NA	NA	NA
GCF_000616465.2	NZ_JHLF01000012.1	WP_133301053.1	WP_000960581.1	562	DruH3	DruH3_00004	358101	361460	-	Escherichia coli O157:H7 str. 2011EL-2093	strain=2011EL-2093	Scaffold	enterobacteria	Bacteria	Pseudomonadati	Pseudomonadota	Gammaproteobacteria	Enterobacterales	Enterobacteriaceae	Escherichia	Escherichia coli	NA	11	NA	NA	NA
GCF_000616485.2	NZ_JHLE01000001.1	WP_020219138.1	WP_000383109.1	562	DruE3	DruE3_00003	16685	22999	+	Escherichia coli O157:H7 str. 2011EL-2094	strain=2011EL-2094	Scaffold	enterobacteria	Bacteria	Pseudomonadati	Pseudomonadota	Gammaproteobacteria	Enterobacterales	Enterobacteriaceae	Escherichia	Escherichia coli	NA	11	NA	NA	NA
GCF_000616485.2	NZ_JHLE01000001.1	WP_133301053.1	WP_000960581.1	562	DruH3	DruH3_00004	13326	16685	+	Escherichia coli O157:H7 str. 2011EL-2094	strain=2011EL-2094	Scaffold	enterobacteria	Bacteria	Pseudomonadati	Pseudomonadota	Gammaproteobacteria	Enterobacterales	Enterobacteriaceae	Escherichia	Escherichia coli	NA	11	NA	NA	NA
GCF_000616505.2	NZ_JHLD01000033.1	WP_020219138.1	WP_000383109.1	562	DruE3	DruE3_00003	351787	358101	-	Escherichia coli O157:H7 str. 2011EL-2096	strain=2011EL-2096	Scaffold	enterobacteria	Bacteria	Pseudomonadati	Pseudomonadota	Gammaproteobacteria	Enterobacterales	Enterobacteriaceae	Escherichia	Escherichia coli	NA	11	NA	NA	NA
GCF_000616505.2	NZ_JHLD01000033.1	WP_133301053.1	WP_000960581.1	562	DruH3	DruH3_00004	358101	361460	-	Escherichia coli O157:H7 str. 2011EL-2096	strain=2011EL-2096	Scaffold	enterobacteria	Bacteria	Pseudomonadati	Pseudomonadota	Gammaproteobacteria	Enterobacterales	Enterobacteriaceae	Escherichia	Escherichia coli	NA	11	NA	NA	NA
GCF_000616525.2	NZ_JHLC01000005.1	WP_020219138.1	WP_000383109.1	562	DruE3	DruE3_00003	351787	358101	-	Escherichia coli O157:H7 str. 2011EL-2097	strain=2011EL-2097	Scaffold	enterobacteria	Bacteria	Pseudomonadati	Pseudomonadota	Gammaproteobacteria	Enterobacterales	Enterobacteriaceae	Escherichia	Escherichia coli	NA	11	NA	NA	NA
GCF_000616525.2	NZ_JHLC01000005.1	WP_133301053.1	WP_000960581.1	562	DruH3	DruH3_00004	358101	361460	-	Escherichia coli O157:H7 str. 2011EL-2097	strain=2011EL-2097	Scaffold	enterobacteria	Bacteria	Pseudomonadati	Pseudomonadota	Gammaproteobacteria	Enterobacterales	Enterobacteriaceae	Escherichia	Escherichia coli	NA	11	NA	NA	NA
GCF_000616545.2	NZ_JHLB01000003.1	WP_020219138.1	WP_000383109.1	562	DruE3	DruE3_00003	16685	22999	+	Escherichia coli O157:H7 str. 2011EL-2098	strain=2011EL-2098	Scaffold	enterobacteria	Bacteria	Pseudomonadati	Pseudomonadota	Gammaproteobacteria	Enterobacterales	Enterobacteriaceae	Escherichia	Escherichia coli	NA	11	NA	NA	NA
GCF_000616545.2	NZ_JHLB01000003.1	WP_133301053.1	WP_000960581.1	562	DruH3	DruH3_00004	13326	16685	+	Escherichia coli O157:H7 str. 2011EL-2098	strain=2011EL-2098	Scaffold	enterobacteria	Bacteria	Pseudomonadati	Pseudomonadota	Gammaproteobacteria	Enterobacterales	Enterobacteriaceae	Escherichia	Escherichia coli	NA	11	NA	NA	NA
GCF_000616585.2	NZ_JHKZ01000011.1	WP_020219138.1	WP_000383109.1	562	DruE3	DruE3_00003	16686	23000	+	Escherichia coli O157:H7 str. 08-3037	strain=08-3037	Scaffold	enterobacteria	Bacteria	Pseudomonadati	Pseudomonadota	Gammaproteobacteria	Enterobacterales	Enterobacteriaceae	Escherichia	Escherichia coli	NA	11	NA	NA	NA
GCF_000616585.2	NZ_JHKZ01000011.1	WP_133301053.1	WP_000960581.1	562	DruH3	DruH3_00004	13327	16686	+	Escherichia coli O157:H7 str. 08-3037	strain=08-3037	Scaffold	enterobacteria	Bacteria	Pseudomonadati	Pseudomonadota	Gammaproteobacteria	Enterobacterales	Enterobacteriaceae	Escherichia	Escherichia coli	NA	11	NA	NA	NA
GCF_000616605.2	NZ_JHKY01000032.1	WP_020219138.1	WP_000383109.1	562	DruE3	DruE3_00003	351786	358100	-	Escherichia coli O157:H7 str. 08-3527	strain=08-3527	Scaffold	enterobacteria	Bacteria	Pseudomonadati	Pseudomonadota	Gammaproteobacteria	Enterobacterales	Enterobacteriaceae	Escherichia	Escherichia coli	NA	11	NA	NA	NA
GCF_000616605.2	NZ_JHKY01000032.1	WP_133301053.1	WP_000960581.1	562	DruH3	DruH3_00004	358100	361459	-	Escherichia coli O157:H7 str. 08-3527	strain=08-3527	Scaffold	enterobacteria	Bacteria	Pseudomonadati	Pseudomonadota	Gammaproteobacteria	Enterobacterales	Enterobacteriaceae	Escherichia	Escherichia coli	NA	11	NA	NA	NA
GCF_000616645.2	NZ_JHKW01000004.1	WP_020219138.1	WP_000383109.1	562	DruE3	DruE3_00003	16683	22997	+	Escherichia coli O157:H7 str. 08-4169	strain=08-4169	Scaffold	enterobacteria	Bacteria	Pseudomonadati	Pseudomonadota	Gammaproteobacteria	Enterobacterales	Enterobacteriaceae	Escherichia	Escherichia coli	NA	11	NA	NA	NA
GCF_000616645.2	NZ_JHKW01000004.1	WP_133301053.1	WP_000960581.1	562	DruH3	DruH3_00004	13324	16683	+	Escherichia coli O157:H7 str. 08-4169	strain=08-4169	Scaffold	enterobacteria	Bacteria	Pseudomonadati	Pseudomonadota	Gammaproteobacteria	Enterobacterales	Enterobacteriaceae	Escherichia	Escherichia coli	NA	11	NA	NA	NA
GCF_000616665.2	NZ_JHKV01000030.1	WP_020219138.1	WP_032313198.1	562	DruE3	DruE3_00003	142959	149273	+	Escherichia coli O145:NM str. 08-4270	strain=08-4270	Scaffold	enterobacteria	Bacteria	Pseudomonadati	Pseudomonadota	Gammaproteobacteria	Enterobacterales	Enterobacteriaceae	Escherichia	Escherichia coli	NA	11	NA	NA	NA
GCF_000616665.2	NZ_JHKV01000030.1	WP_133301053.1	WP_000960581.1	562	DruH3	DruH3_00004	139600	142959	+	Escherichia coli O145:NM str. 08-4270	strain=08-4270	Scaffold	enterobacteria	Bacteria	Pseudomonadati	Pseudomonadota	Gammaproteobacteria	Enterobacterales	Enterobacteriaceae	Escherichia	Escherichia coli	NA	11	NA	NA	NA
GCF_000616705.2	NZ_JHKT01000015.1	WP_020219138.1	WP_000383109.1	562	DruE3	DruE3_00003	351787	358101	-	Escherichia coli O157:H7 str. 2011EL-2099	strain=2011EL-2099	Scaffold	enterobacteria	Bacteria	Pseudomonadati	Pseudomonadota	Gammaproteobacteria	Enterobacterales	Enterobacteriaceae	Escherichia	Escherichia coli	NA	11	NA	NA	NA
GCF_000616705.2	NZ_JHKT01000015.1	WP_133301053.1	WP_000960581.1	562	DruH3	DruH3_00004	358101	361460	-	Escherichia coli O157:H7 str. 2011EL-2099	strain=2011EL-2099	Scaffold	enterobacteria	Bacteria	Pseudomonadati	Pseudomonadota	Gammaproteobacteria	Enterobacterales	Enterobacteriaceae	Escherichia	Escherichia coli	NA	11	NA	NA	NA
GCF_000616745.1	NZ_JHHZ01000001.1	WP_020219138.1	WP_000383109.1	562	DruE3	DruE3_00003	352019	358333	-	Escherichia coli O157:H7 str. K5806	strain=K5806	Contig	enterobacteria	Bacteria	Pseudomonadati	Pseudomonadota	Gammaproteobacteria	Enterobacterales	Enterobacteriaceae	Escherichia	Escherichia coli	NA	11	NA	NA	NA
GCF_000616745.1	NZ_JHHZ01000001.1	WP_133301053.1	WP_000960581.1	562	DruH3	DruH3_00004	358333	361692	-	Escherichia coli O157:H7 str. K5806	strain=K5806	Contig	enterobacteria	Bacteria	Pseudomonadati	Pseudomonadota	Gammaproteobacteria	Enterobacterales	Enterobacteriaceae	Escherichia	Escherichia coli	NA	11	NA	NA	NA
GCF_000617345.1	NZ_JHNN01000002.1	WP_020219138.1	WP_000383107.1	562	DruE3	DruE3_00003	104414	110728	-	Escherichia coli O145:NM str. 06-3484	strain=06-3484	Scaffold	enterobacteria	Bacteria	Pseudomonadati	Pseudomonadota	Gammaproteobacteria	Enterobacterales	Enterobacteriaceae	Escherichia	Escherichia coli	NA	11	NA	NA	NA
GCF_000617345.1	NZ_JHNN01000002.1	WP_133301053.1	WP_000960581.1	562	DruH3	DruH3_00004	110728	114087	-	Escherichia coli O145:NM str. 06-3484	strain=06-3484	Scaffold	enterobacteria	Bacteria	Pseudomonadati	Pseudomonadota	Gammaproteobacteria	Enterobacterales	Enterobacteriaceae	Escherichia	Escherichia coli	NA	11	NA	NA	NA
GCF_000617445.2	NZ_JHNI01000020.1	WP_020219138.1	WP_000383115.1	562	DruE3	DruE3_00003	351745	358059	-	Escherichia coli O157:H7 str. 06-3745	strain=06-3745	Scaffold	enterobacteria	Bacteria	Pseudomonadati	Pseudomonadota	Gammaproteobacteria	Enterobacterales	Enterobacteriaceae	Escherichia	Escherichia coli	NA	11	NA	NA	NA
GCF_000617445.2	NZ_JHNI01000020.1	WP_133301053.1	WP_000960581.1	562	DruH3	DruH3_00004	358059	361418	-	Escherichia coli O157:H7 str. 06-3745	strain=06-3745	Scaffold	enterobacteria	Bacteria	Pseudomonadati	Pseudomonadota	Gammaproteobacteria	Enterobacterales	Enterobacteriaceae	Escherichia	Escherichia coli	NA	11	NA	NA	NA
GCF_000617665.2	NZ_JHNF01000007.1	WP_020219138.1	WP_000383109.1	562	DruE3	DruE3_00003	16685	22999	+	Escherichia coli O157:H7 str. 07-3091	strain=07-3091	Scaffold	enterobacteria	Bacteria	Pseudomonadati	Pseudomonadota	Gammaproteobacteria	Enterobacterales	Enterobacteriaceae	Escherichia	Escherichia coli	NA	11	NA	NA	NA
GCF_000617665.2	NZ_JHNF01000007.1	WP_133301053.1	WP_000960584.1	562	DruH3	DruH3_00004	13326	16685	+	Escherichia coli O157:H7 str. 07-3091	strain=07-3091	Scaffold	enterobacteria	Bacteria	Pseudomonadati	Pseudomonadota	Gammaproteobacteria	Enterobacterales	Enterobacteriaceae	Escherichia	Escherichia coli	NA	11	NA	NA	NA
GCF_000617705.2	NZ_JHNG01000005.1	WP_020219138.1	WP_000383109.1	562	DruE3	DruE3_00003	351772	358086	-	Escherichia coli O157:H7 str. 06-4039	strain=06-4039	Scaffold	enterobacteria	Bacteria	Pseudomonadati	Pseudomonadota	Gammaproteobacteria	Enterobacterales	Enterobacteriaceae	Escherichia	Escherichia coli	NA	11	NA	NA	NA
GCF_000617705.2	NZ_JHNG01000005.1	WP_133301053.1	WP_000960581.1	562	DruH3	DruH3_00004	358086	361445	-	Escherichia coli O157:H7 str. 06-4039	strain=06-4039	Scaffold	enterobacteria	Bacteria	Pseudomonadati	Pseudomonadota	Gammaproteobacteria	Enterobacterales	Enterobacteriaceae	Escherichia	Escherichia coli	NA	11	NA	NA	NA
GCF_000617725.2	NZ_JHNE01000001.1	WP_020219138.1	WP_000383117.1	562	DruE3	DruE3_00003	351747	358061	-	Escherichia coli O157:H7 str. 07-3391	strain=07-3391	Scaffold	enterobacteria	Bacteria	Pseudomonadati	Pseudomonadota	Gammaproteobacteria	Enterobacterales	Enterobacteriaceae	Escherichia	Escherichia coli	NA	11	NA	NA	NA
GCF_000617725.2	NZ_JHNE01000001.1	WP_133301053.1	WP_000960581.1	562	DruH3	DruH3_00004	358061	361420	-	Escherichia coli O157:H7 str. 07-3391	strain=07-3391	Scaffold	enterobacteria	Bacteria	Pseudomonadati	Pseudomonadota	Gammaproteobacteria	Enterobacterales	Enterobacteriaceae	Escherichia	Escherichia coli	NA	11	NA	NA	NA
GCF_000617765.2	NZ_JHNA01000067.1	WP_020219138.1	WP_000383107.1	562	DruE3	DruE3_00003	6648	12962	-	Escherichia coli O145:NM str. 2010C-4557C2	strain=2010C-4557C2	Scaffold	enterobacteria	Bacteria	Pseudomonadati	Pseudomonadota	Gammaproteobacteria	Enterobacterales	Enterobacteriaceae	Escherichia	Escherichia coli	NA	11	NA	NA	NA
GCF_000617765.2	NZ_JHNA01000067.1	WP_133301053.1	WP_000960581.1	562	DruH3	DruH3_00004	12962	16321	-	Escherichia coli O145:NM str. 2010C-4557C2	strain=2010C-4557C2	Scaffold	enterobacteria	Bacteria	Pseudomonadati	Pseudomonadota	Gammaproteobacteria	Enterobacterales	Enterobacteriaceae	Escherichia	Escherichia coli	NA	11	NA	NA	NA
GCF_000617965.1	NZ_JHIN01000100.1	WP_020219138.1	WP_000383117.1	562	DruE3	DruE3_00003	82336	88650	+	Escherichia coli O157:H7 str. K4405	strain=K4405	Contig	enterobacteria	Bacteria	Pseudomonadati	Pseudomonadota	Gammaproteobacteria	Enterobacterales	Enterobacteriaceae	Escherichia	Escherichia coli	NA	11	NA	NA	NA
GCF_000617965.1	NZ_JHIN01000100.1	WP_133301053.1	WP_000960581.1	562	DruH3	DruH3_00004	78977	82336	+	Escherichia coli O157:H7 str. K4405	strain=K4405	Contig	enterobacteria	Bacteria	Pseudomonadati	Pseudomonadota	Gammaproteobacteria	Enterobacterales	Enterobacteriaceae	Escherichia	Escherichia coli	NA	11	NA	NA	NA
GCF_000618025.1	NZ_JHJF01000008.1	WP_020219138.1	WP_000383115.1	562	DruE3	DruE3_00003	17705	24019	+	Escherichia coli O157:H7 str. K1420	strain=K1420	Contig	enterobacteria	Bacteria	Pseudomonadati	Pseudomonadota	Gammaproteobacteria	Enterobacterales	Enterobacteriaceae	Escherichia	Escherichia coli	NA	11	NA	NA	NA
GCF_000618025.1	NZ_JHJF01000008.1	WP_133301053.1	WP_000960581.1	562	DruH3	DruH3_00004	14346	17705	+	Escherichia coli O157:H7 str. K1420	strain=K1420	Contig	enterobacteria	Bacteria	Pseudomonadati	Pseudomonadota	Gammaproteobacteria	Enterobacterales	Enterobacteriaceae	Escherichia	Escherichia coli	NA	11	NA	NA	NA
GCF_000618045.1	NZ_JHJQ01000001.1	WP_020219138.1	WP_000383109.1	562	DruE3	DruE3_00003	351787	358101	-	Escherichia coli O157:H7 str. F6749	strain=F6749	Scaffold	enterobacteria	Bacteria	Pseudomonadati	Pseudomonadota	Gammaproteobacteria	Enterobacterales	Enterobacteriaceae	Escherichia	Escherichia coli	NA	11	NA	NA	NA
GCF_000618045.1	NZ_JHJQ01000001.1	WP_133301053.1	WP_000960581.1	562	DruH3	DruH3_00004	358101	361460	-	Escherichia coli O157:H7 str. F6749	strain=F6749	Scaffold	enterobacteria	Bacteria	Pseudomonadati	Pseudomonadota	Gammaproteobacteria	Enterobacterales	Enterobacteriaceae	Escherichia	Escherichia coli	NA	11	NA	NA	NA
GCF_000618065.2	NZ_JHJL01000002.1	WP_020219138.1	WP_000383117.1	562	DruE3	DruE3_00003	82538	88852	+	Escherichia coli O157:H7 str. F7384	strain=F7384	Scaffold	enterobacteria	Bacteria	Pseudomonadati	Pseudomonadota	Gammaproteobacteria	Enterobacterales	Enterobacteriaceae	Escherichia	Escherichia coli	NA	11	NA	NA	NA
GCF_000618065.2	NZ_JHJL01000002.1	WP_133301053.1	WP_000960581.1	562	DruH3	DruH3_00004	79179	82538	+	Escherichia coli O157:H7 str. F7384	strain=F7384	Scaffold	enterobacteria	Bacteria	Pseudomonadati	Pseudomonadota	Gammaproteobacteria	Enterobacterales	Enterobacteriaceae	Escherichia	Escherichia coli	NA	11	NA	NA	NA
GCF_000618105.2	NZ_JHJT01000009.1	WP_020219138.1	WP_000383115.1	562	DruE3	DruE3_00003	351745	358059	-	Escherichia coli O157:H7 str. F6142	strain=F6142	Scaffold	enterobacteria	Bacteria	Pseudomonadati	Pseudomonadota	Gammaproteobacteria	Enterobacterales	Enterobacteriaceae	Escherichia	Escherichia coli	NA	11	NA	NA	NA
GCF_000618105.2	NZ_JHJT01000009.1	WP_133301053.1	WP_000960581.1	562	DruH3	DruH3_00004	358059	361418	-	Escherichia coli O157:H7 str. F6142	strain=F6142	Scaffold	enterobacteria	Bacteria	Pseudomonadati	Pseudomonadota	Gammaproteobacteria	Enterobacterales	Enterobacteriaceae	Escherichia	Escherichia coli	NA	11	NA	NA	NA
GCF_000618145.2	NZ_JHJK01000004.1	WP_020219138.1	WP_000383117.1	562	DruE3	DruE3_00003	351749	358063	-	Escherichia coli O157:H7 str. F7410	strain=F7410	Scaffold	enterobacteria	Bacteria	Pseudomonadati	Pseudomonadota	Gammaproteobacteria	Enterobacterales	Enterobacteriaceae	Escherichia	Escherichia coli	NA	11	NA	NA	NA
GCF_000618145.2	NZ_JHJK01000004.1	WP_133301053.1	WP_000960581.1	562	DruH3	DruH3_00004	358063	361422	-	Escherichia coli O157:H7 str. F7410	strain=F7410	Scaffold	enterobacteria	Bacteria	Pseudomonadati	Pseudomonadota	Gammaproteobacteria	Enterobacterales	Enterobacteriaceae	Escherichia	Escherichia coli	NA	11	NA	NA	NA
GCF_000618185.1	NZ_JHJI01000027.1	WP_020219138.1	WP_000383109.1	562	DruE3	DruE3_00003	16686	23000	+	Escherichia coli O157:H7 str. G5303	strain=G5303	Scaffold	enterobacteria	Bacteria	Pseudomonadati	Pseudomonadota	Gammaproteobacteria	Enterobacterales	Enterobacteriaceae	Escherichia	Escherichia coli	NA	11	NA	NA	NA
GCF_000618185.1	NZ_JHJI01000027.1	WP_133301053.1	WP_000960581.1	562	DruH3	DruH3_00004	13327	16686	+	Escherichia coli O157:H7 str. G5303	strain=G5303	Scaffold	enterobacteria	Bacteria	Pseudomonadati	Pseudomonadota	Gammaproteobacteria	Enterobacterales	Enterobacteriaceae	Escherichia	Escherichia coli	NA	11	NA	NA	NA
GCF_000618225.2	NZ_JHJM01000002.1	WP_020219138.1	WP_000383109.1	562	DruE3	DruE3_00003	351787	358101	-	Escherichia coli O157:H7 str. F7377	strain=F7377	Scaffold	enterobacteria	Bacteria	Pseudomonadati	Pseudomonadota	Gammaproteobacteria	Enterobacterales	Enterobacteriaceae	Escherichia	Escherichia coli	NA	11	NA	NA	NA
GCF_000618225.2	NZ_JHJM01000002.1	WP_133301053.1	WP_000960581.1	562	DruH3	DruH3_00004	358101	361460	-	Escherichia coli O157:H7 str. F7377	strain=F7377	Scaffold	enterobacteria	Bacteria	Pseudomonadati	Pseudomonadota	Gammaproteobacteria	Enterobacterales	Enterobacteriaceae	Escherichia	Escherichia coli	NA	11	NA	NA	NA
GCF_000618245.1	NZ_JHJH01000020.1	WP_020219138.1	WP_000383109.1	562	DruE3	DruE3_00003	16683	22997	+	Escherichia coli O157:H7 str. H2495	strain=H2495	Scaffold	enterobacteria	Bacteria	Pseudomonadati	Pseudomonadota	Gammaproteobacteria	Enterobacterales	Enterobacteriaceae	Escherichia	Escherichia coli	NA	11	NA	NA	NA
GCF_000618245.1	NZ_JHJH01000020.1	WP_133301053.1	WP_000960581.1	562	DruH3	DruH3_00004	13324	16683	+	Escherichia coli O157:H7 str. H2495	strain=H2495	Scaffold	enterobacteria	Bacteria	Pseudomonadati	Pseudomonadota	Gammaproteobacteria	Enterobacterales	Enterobacteriaceae	Escherichia	Escherichia coli	NA	11	NA	NA	NA
GCF_000618265.2	NZ_JHJO01000004.1	WP_020219138.1	WP_000383109.1	562	DruE3	DruE3_00003	351878	358192	-	Escherichia coli O157:H7 str. F6751	strain=F6751	Scaffold	enterobacteria	Bacteria	Pseudomonadati	Pseudomonadota	Gammaproteobacteria	Enterobacterales	Enterobacteriaceae	Escherichia	Escherichia coli	NA	11	NA	NA	NA
GCF_000618265.2	NZ_JHJO01000004.1	WP_133301053.1	WP_000960581.1	562	DruH3	DruH3_00004	358192	361551	-	Escherichia coli O157:H7 str. F6751	strain=F6751	Scaffold	enterobacteria	Bacteria	Pseudomonadati	Pseudomonadota	Gammaproteobacteria	Enterobacterales	Enterobacteriaceae	Escherichia	Escherichia coli	NA	11	NA	NA	NA
GCF_000618285.2	NZ_JHJG01000003.1	WP_020219138.1	WP_000383109.1	562	DruE3	DruE3_00003	16683	22997	+	Escherichia coli O157:H7 str. H2498	strain=H2498	Scaffold	enterobacteria	Bacteria	Pseudomonadati	Pseudomonadota	Gammaproteobacteria	Enterobacterales	Enterobacteriaceae	Escherichia	Escherichia coli	NA	11	NA	NA	NA
GCF_000618285.2	NZ_JHJG01000003.1	WP_133301053.1	WP_000960581.1	562	DruH3	DruH3_00004	13324	16683	+	Escherichia coli O157:H7 str. H2498	strain=H2498	Scaffold	enterobacteria	Bacteria	Pseudomonadati	Pseudomonadota	Gammaproteobacteria	Enterobacterales	Enterobacteriaceae	Escherichia	Escherichia coli	NA	11	NA	NA	NA
GCF_000618305.2	NZ_JHJP01000010.1	WP_020219138.1	WP_000383109.1	562	DruE3	DruE3_00003	351787	358101	-	Escherichia coli O157:H7 str. F6750	strain=F6750	Scaffold	enterobacteria	Bacteria	Pseudomonadati	Pseudomonadota	Gammaproteobacteria	Enterobacterales	Enterobacteriaceae	Escherichia	Escherichia coli	NA	11	NA	NA	NA
GCF_000618305.2	NZ_JHJP01000010.1	WP_133301053.1	WP_000960581.1	562	DruH3	DruH3_00004	358101	361460	-	Escherichia coli O157:H7 str. F6750	strain=F6750	Scaffold	enterobacteria	Bacteria	Pseudomonadati	Pseudomonadota	Gammaproteobacteria	Enterobacterales	Enterobacteriaceae	Escherichia	Escherichia coli	NA	11	NA	NA	NA
GCF_000618325.1	NZ_JHJA01000003.1	WP_020219138.1	WP_000383109.1	562	DruE3	DruE3_00003	16989	23303	+	Escherichia coli O157:H7 str. K1796	strain=K1796	Contig	enterobacteria	Bacteria	Pseudomonadati	Pseudomonadota	Gammaproteobacteria	Enterobacterales	Enterobacteriaceae	Escherichia	Escherichia coli	NA	11	NA	NA	NA
GCF_000618325.1	NZ_JHJA01000003.1	WP_133301053.1	WP_000960581.1	562	DruH3	DruH3_00004	13630	16989	+	Escherichia coli O157:H7 str. K1796	strain=K1796	Contig	enterobacteria	Bacteria	Pseudomonadati	Pseudomonadota	Gammaproteobacteria	Enterobacterales	Enterobacteriaceae	Escherichia	Escherichia coli	NA	11	NA	NA	NA
GCF_000618345.1	NZ_JHIZ01000038.1	WP_020219138.1	WP_000383109.1	562	DruE3	DruE3_00003	16062	22376	+	Escherichia coli O157:H7 str. K1845	strain=K1845	Contig	enterobacteria	Bacteria	Pseudomonadati	Pseudomonadota	Gammaproteobacteria	Enterobacterales	Enterobacteriaceae	Escherichia	Escherichia coli	NA	11	NA	NA	NA
GCF_000618345.1	NZ_JHIZ01000038.1	WP_133301053.1	WP_000960581.1	562	DruH3	DruH3_00004	12703	16062	+	Escherichia coli O157:H7 str. K1845	strain=K1845	Contig	enterobacteria	Bacteria	Pseudomonadati	Pseudomonadota	Gammaproteobacteria	Enterobacterales	Enterobacteriaceae	Escherichia	Escherichia coli	NA	11	NA	NA	NA
GCF_000618365.1	NZ_JHJC01000041.1	WP_020219138.1	WP_000383109.1	562	DruE3	DruE3_00003	20977	27291	-	Escherichia coli O157:H7 str. K1793	strain=K1793	Contig	enterobacteria	Bacteria	Pseudomonadati	Pseudomonadota	Gammaproteobacteria	Enterobacterales	Enterobacteriaceae	Escherichia	Escherichia coli	NA	11	NA	NA	NA
GCF_000618365.1	NZ_JHJC01000041.1	WP_032246678.1	WP_032246678.1	562	DruH3	DruH3_00009	27291	29436	-	Escherichia coli O157:H7 str. K1793	strain=K1793	Contig	enterobacteria	Bacteria	Pseudomonadati	Pseudomonadota	Gammaproteobacteria	Enterobacterales	Enterobacteriaceae	Escherichia	Escherichia coli	NA	11	NA	NA	NA
GCF_000618425.1	NZ_JHJD01000136.1	WP_020219138.1	WP_000383109.1	562	DruE3	DruE3_00003	1468	7782	+	Escherichia coli O157:H7 str. K1792	strain=K1792	Contig	enterobacteria	Bacteria	Pseudomonadati	Pseudomonadota	Gammaproteobacteria	Enterobacterales	Enterobacteriaceae	Escherichia	Escherichia coli	NA	11	NA	NA	NA
GCF_000618425.1	NZ_JHJD01000136.1	WP_032256363.1	WP_032256363.1	562	DruH3	DruH3_00009	1	1468	+	Escherichia coli O157:H7 str. K1792	strain=K1792	Contig	enterobacteria	Bacteria	Pseudomonadati	Pseudomonadota	Gammaproteobacteria	Enterobacterales	Enterobacteriaceae	Escherichia	Escherichia coli	NA	11	NA	NA	NA
GCF_000618445.1	NZ_JHIY01000012.1	WP_020219138.1	WP_000383115.1	562	DruE3	DruE3_00003	17247	23561	+	Escherichia coli O157:H7 str. K1921	strain=K1921	Contig	enterobacteria	Bacteria	Pseudomonadati	Pseudomonadota	Gammaproteobacteria	Enterobacterales	Enterobacteriaceae	Escherichia	Escherichia coli	NA	11	NA	NA	NA
GCF_000618445.1	NZ_JHIY01000012.1	WP_133301053.1	WP_000960581.1	562	DruH3	DruH3_00004	13888	17247	+	Escherichia coli O157:H7 str. K1921	strain=K1921	Contig	enterobacteria	Bacteria	Pseudomonadati	Pseudomonadota	Gammaproteobacteria	Enterobacterales	Enterobacteriaceae	Escherichia	Escherichia coli	NA	11	NA	NA	NA
GCF_000618465.1	NZ_JHIX01000108.1	WP_020219138.1	WP_000383115.1	562	DruE3	DruE3_00003	351521	357835	-	Escherichia coli O157:H7 str. K1927	strain=K1927	Contig	enterobacteria	Bacteria	Pseudomonadati	Pseudomonadota	Gammaproteobacteria	Enterobacterales	Enterobacteriaceae	Escherichia	Escherichia coli	NA	11	NA	NA	NA
GCF_000618465.1	NZ_JHIX01000108.1	WP_133301053.1	WP_000960581.1	562	DruH3	DruH3_00004	357835	361194	-	Escherichia coli O157:H7 str. K1927	strain=K1927	Contig	enterobacteria	Bacteria	Pseudomonadati	Pseudomonadota	Gammaproteobacteria	Enterobacterales	Enterobacteriaceae	Escherichia	Escherichia coli	NA	11	NA	NA	NA
GCF_000618485.1	NZ_JHIW01000103.1	WP_020219138.1	WP_000383109.1	562	DruE3	DruE3_00003	16880	23194	+	Escherichia coli O157:H7 str. K2188	strain=K2188	Contig	enterobacteria	Bacteria	Pseudomonadati	Pseudomonadota	Gammaproteobacteria	Enterobacterales	Enterobacteriaceae	Escherichia	Escherichia coli	NA	11	NA	NA	NA
GCF_000618485.1	NZ_JHIW01000103.1	WP_133301053.1	WP_000960581.1	562	DruH3	DruH3_00004	13521	16880	+	Escherichia coli O157:H7 str. K2188	strain=K2188	Contig	enterobacteria	Bacteria	Pseudomonadati	Pseudomonadota	Gammaproteobacteria	Enterobacterales	Enterobacteriaceae	Escherichia	Escherichia coli	NA	11	NA	NA	NA
GCF_000618525.1	NZ_JHIS01000002.1	WP_020219138.1	WP_000383109.1	562	DruE3	DruE3_00003	351887	358201	-	Escherichia coli O157:H7 str. K2581	strain=K2581	Contig	enterobacteria	Bacteria	Pseudomonadati	Pseudomonadota	Gammaproteobacteria	Enterobacterales	Enterobacteriaceae	Escherichia	Escherichia coli	NA	11	NA	NA	NA
GCF_000618525.1	NZ_JHIS01000002.1	WP_212749202.1	WP_032167464.1	562	DruH3	DruH3_00009	358201	360030	-	Escherichia coli O157:H7 str. K2581	strain=K2581	Contig	enterobacteria	Bacteria	Pseudomonadati	Pseudomonadota	Gammaproteobacteria	Enterobacterales	Enterobacteriaceae	Escherichia	Escherichia coli	NA	11	NA	NA	NA
GCF_000618605.1	NZ_JHIO01000002.1	WP_020219138.1	WP_000383109.1	562	DruE3	DruE3_00003	351954	358268	-	Escherichia coli O157:H7 str. K4396	strain=K4396	Contig	enterobacteria	Bacteria	Pseudomonadati	Pseudomonadota	Gammaproteobacteria	Enterobacterales	Enterobacteriaceae	Escherichia	Escherichia coli	NA	11	NA	NA	NA
GCF_000618605.1	NZ_JHIO01000002.1	WP_133301053.1	WP_000960581.1	562	DruH3	DruH3_00004	358268	361627	-	Escherichia coli O157:H7 str. K4396	strain=K4396	Contig	enterobacteria	Bacteria	Pseudomonadati	Pseudomonadota	Gammaproteobacteria	Enterobacterales	Enterobacteriaceae	Escherichia	Escherichia coli	NA	11	NA	NA	NA
GCF_000618625.1	NZ_JHIM01000001.1	WP_020219138.1	WP_000383117.1	562	DruE3	DruE3_00003	254605	260919	+	Escherichia coli O157:H7 str. K4406	strain=K4406	Contig	enterobacteria	Bacteria	Pseudomonadati	Pseudomonadota	Gammaproteobacteria	Enterobacterales	Enterobacteriaceae	Escherichia	Escherichia coli	NA	11	NA	NA	NA
GCF_000618625.1	NZ_JHIM01000001.1	WP_133301053.1	WP_000960581.1	562	DruH3	DruH3_00004	251246	254605	+	Escherichia coli O157:H7 str. K4406	strain=K4406	Contig	enterobacteria	Bacteria	Pseudomonadati	Pseudomonadota	Gammaproteobacteria	Enterobacterales	Enterobacteriaceae	Escherichia	Escherichia coli	NA	11	NA	NA	NA
GCF_000618665.1	NZ_JHIT01000105.1	WP_020219138.1	WP_000383109.1	562	DruE3	DruE3_00003	146895	153209	-	Escherichia coli O157:H7 str. K2324	strain=K2324	Contig	enterobacteria	Bacteria	Pseudomonadati	Pseudomonadota	Gammaproteobacteria	Enterobacterales	Enterobacteriaceae	Escherichia	Escherichia coli	NA	11	NA	NA	NA
GCF_000618665.1	NZ_JHIT01000105.1	WP_133301053.1	WP_000960581.1	562	DruH3	DruH3_00004	153209	156568	-	Escherichia coli O157:H7 str. K2324	strain=K2324	Contig	enterobacteria	Bacteria	Pseudomonadati	Pseudomonadota	Gammaproteobacteria	Enterobacterales	Enterobacteriaceae	Escherichia	Escherichia coli	NA	11	NA	NA	NA
GCF_000618685.1	NZ_JHIL01000001.1	WP_020219138.1	WP_000383117.1	562	DruE3	DruE3_00003	351852	358166	-	Escherichia coli O157:H7 str. K4527	strain=K4527	Contig	enterobacteria	Bacteria	Pseudomonadati	Pseudomonadota	Gammaproteobacteria	Enterobacterales	Enterobacteriaceae	Escherichia	Escherichia coli	NA	11	NA	NA	NA
GCF_000618685.1	NZ_JHIL01000001.1	WP_133301053.1	WP_000960581.1	562	DruH3	DruH3_00004	358166	361525	-	Escherichia coli O157:H7 str. K4527	strain=K4527	Contig	enterobacteria	Bacteria	Pseudomonadati	Pseudomonadota	Gammaproteobacteria	Enterobacterales	Enterobacteriaceae	Escherichia	Escherichia coli	NA	11	NA	NA	NA
GCF_000618745.1	NZ_JHII01000001.1	WP_020219138.1	WP_000383117.1	562	DruE3	DruE3_00003	63484	69798	-	Escherichia coli O157:H7 str. K5418	strain=K5418	Contig	enterobacteria	Bacteria	Pseudomonadati	Pseudomonadota	Gammaproteobacteria	Enterobacterales	Enterobacteriaceae	Escherichia	Escherichia coli	NA	11	NA	NA	NA
GCF_000618745.1	NZ_JHII01000001.1	WP_133301053.1	WP_000960581.1	562	DruH3	DruH3_00004	69798	73157	-	Escherichia coli O157:H7 str. K5418	strain=K5418	Contig	enterobacteria	Bacteria	Pseudomonadati	Pseudomonadota	Gammaproteobacteria	Enterobacterales	Enterobacteriaceae	Escherichia	Escherichia coli	NA	11	NA	NA	NA
GCF_000618765.1	NZ_JHIH01000007.1	WP_020219138.1	WP_000383109.1	562	DruE3	DruE3_00003	17573	23887	+	Escherichia coli O157:H7 str. K5448	strain=K5448	Contig	enterobacteria	Bacteria	Pseudomonadati	Pseudomonadota	Gammaproteobacteria	Enterobacterales	Enterobacteriaceae	Escherichia	Escherichia coli	NA	11	NA	NA	NA
GCF_000618765.1	NZ_JHIH01000007.1	WP_133301053.1	WP_000960581.1	562	DruH3	DruH3_00004	14214	17573	+	Escherichia coli O157:H7 str. K5448	strain=K5448	Contig	enterobacteria	Bacteria	Pseudomonadati	Pseudomonadota	Gammaproteobacteria	Enterobacterales	Enterobacteriaceae	Escherichia	Escherichia coli	NA	11	NA	NA	NA
GCF_000618785.1	NZ_JHIG01000002.1	WP_020219138.1	WP_000383109.1	562	DruE3	DruE3_00003	16973	23287	+	Escherichia coli O157:H7 str. K5449	strain=K5449	Contig	enterobacteria	Bacteria	Pseudomonadati	Pseudomonadota	Gammaproteobacteria	Enterobacterales	Enterobacteriaceae	Escherichia	Escherichia coli	NA	11	NA	NA	NA
GCF_000618785.1	NZ_JHIG01000002.1	WP_133301053.1	WP_000960581.1	562	DruH3	DruH3_00004	13614	16973	+	Escherichia coli O157:H7 str. K5449	strain=K5449	Contig	enterobacteria	Bacteria	Pseudomonadati	Pseudomonadota	Gammaproteobacteria	Enterobacterales	Enterobacteriaceae	Escherichia	Escherichia coli	NA	11	NA	NA	NA
GCF_000618805.1	NZ_JHIF01000066.1	WP_020219138.1	WP_000383109.1	562	DruE3	DruE3_00003	352100	358414	-	Escherichia coli O157:H7 str. K5453	strain=K5453	Contig	enterobacteria	Bacteria	Pseudomonadati	Pseudomonadota	Gammaproteobacteria	Enterobacterales	Enterobacteriaceae	Escherichia	Escherichia coli	NA	11	NA	NA	NA
GCF_000618805.1	NZ_JHIF01000066.1	WP_133301053.1	WP_000960581.1	562	DruH3	DruH3_00004	358414	361773	-	Escherichia coli O157:H7 str. K5453	strain=K5453	Contig	enterobacteria	Bacteria	Pseudomonadati	Pseudomonadota	Gammaproteobacteria	Enterobacterales	Enterobacteriaceae	Escherichia	Escherichia coli	NA	11	NA	NA	NA
GCF_000618825.1	NZ_JHID01000001.1	WP_020219138.1	WP_000383109.1	562	DruE3	DruE3_00003	16902	23216	+	Escherichia coli O157:H7 str. K5467	strain=K5467	Contig	enterobacteria	Bacteria	Pseudomonadati	Pseudomonadota	Gammaproteobacteria	Enterobacterales	Enterobacteriaceae	Escherichia	Escherichia coli	NA	11	NA	NA	NA
GCF_000618825.1	NZ_JHID01000001.1	WP_133301053.1	WP_000960581.1	562	DruH3	DruH3_00004	13543	16902	+	Escherichia coli O157:H7 str. K5467	strain=K5467	Contig	enterobacteria	Bacteria	Pseudomonadati	Pseudomonadota	Gammaproteobacteria	Enterobacterales	Enterobacteriaceae	Escherichia	Escherichia coli	NA	11	NA	NA	NA
GCF_000618845.1	NZ_JHIC01000015.1	WP_020219138.1	WP_000383109.1	562	DruE3	DruE3_00003	17371	23685	+	Escherichia coli O157:H7 str. K5602	strain=K5602	Contig	enterobacteria	Bacteria	Pseudomonadati	Pseudomonadota	Gammaproteobacteria	Enterobacterales	Enterobacteriaceae	Escherichia	Escherichia coli	NA	11	NA	NA	NA
GCF_000618845.1	NZ_JHIC01000015.1	WP_133301053.1	WP_000960581.1	562	DruH3	DruH3_00004	14012	17371	+	Escherichia coli O157:H7 str. K5602	strain=K5602	Contig	enterobacteria	Bacteria	Pseudomonadati	Pseudomonadota	Gammaproteobacteria	Enterobacterales	Enterobacteriaceae	Escherichia	Escherichia coli	NA	11	NA	NA	NA
GCF_000618865.1	NZ_JHIB01000088.1	WP_020219138.1	WP_000383109.1	562	DruE3	DruE3_00003	16332	22646	+	Escherichia coli O157:H7 str. K5607	strain=K5607	Contig	enterobacteria	Bacteria	Pseudomonadati	Pseudomonadota	Gammaproteobacteria	Enterobacterales	Enterobacteriaceae	Escherichia	Escherichia coli	NA	11	NA	NA	NA
GCF_000618865.1	NZ_JHIB01000088.1	WP_133301053.1	WP_000960581.1	562	DruH3	DruH3_00004	12973	16332	+	Escherichia coli O157:H7 str. K5607	strain=K5607	Contig	enterobacteria	Bacteria	Pseudomonadati	Pseudomonadota	Gammaproteobacteria	Enterobacterales	Enterobacteriaceae	Escherichia	Escherichia coli	NA	11	NA	NA	NA
GCF_000618885.1	NZ_JHIE01000002.1	WP_020219138.1	WP_000383109.1	562	DruE3	DruE3_00003	17404	23718	+	Escherichia coli O157:H7 str. K5460	strain=K5460	Contig	enterobacteria	Bacteria	Pseudomonadati	Pseudomonadota	Gammaproteobacteria	Enterobacterales	Enterobacteriaceae	Escherichia	Escherichia coli	NA	11	NA	NA	NA
GCF_000618885.1	NZ_JHIE01000002.1	WP_133301053.1	WP_000960581.1	562	DruH3	DruH3_00004	14045	17404	+	Escherichia coli O157:H7 str. K5460	strain=K5460	Contig	enterobacteria	Bacteria	Pseudomonadati	Pseudomonadota	Gammaproteobacteria	Enterobacterales	Enterobacteriaceae	Escherichia	Escherichia coli	NA	11	NA	NA	NA
GCF_000618925.2	NZ_JHHK01000016.1	WP_020219138.1	WP_000383110.1	562	DruE3	DruE3_00003	16685	22999	+	Escherichia coli O157:H7 str. K7140	strain=K7140	Scaffold	enterobacteria	Bacteria	Pseudomonadati	Pseudomonadota	Gammaproteobacteria	Enterobacterales	Enterobacteriaceae	Escherichia	Escherichia coli	NA	11	NA	NA	NA
GCF_000618925.2	NZ_JHHK01000016.1	WP_133301053.1	WP_000960581.1	562	DruH3	DruH3_00004	13326	16685	+	Escherichia coli O157:H7 str. K7140	strain=K7140	Scaffold	enterobacteria	Bacteria	Pseudomonadati	Pseudomonadota	Gammaproteobacteria	Enterobacterales	Enterobacteriaceae	Escherichia	Escherichia coli	NA	11	NA	NA	NA
GCF_000618945.2	NZ_JHKC01000008.1	WP_020219138.1	WP_000383117.1	562	DruE3	DruE3_00003	351749	358063	-	Escherichia coli O157:H7 str. 2011EL-2290	strain=2011EL-2290	Scaffold	enterobacteria	Bacteria	Pseudomonadati	Pseudomonadota	Gammaproteobacteria	Enterobacterales	Enterobacteriaceae	Escherichia	Escherichia coli	NA	11	NA	NA	NA
GCF_000618945.2	NZ_JHKC01000008.1	WP_133301053.1	WP_000960581.1	562	DruH3	DruH3_00004	358063	361422	-	Escherichia coli O157:H7 str. 2011EL-2290	strain=2011EL-2290	Scaffold	enterobacteria	Bacteria	Pseudomonadati	Pseudomonadota	Gammaproteobacteria	Enterobacterales	Enterobacteriaceae	Escherichia	Escherichia coli	NA	11	NA	NA	NA
GCF_000618985.2	NZ_JHKA01000028.1	WP_020219138.1	WP_000383115.1	562	DruE3	DruE3_00003	351681	357995	-	Escherichia coli O157:H7 str. 2011EL-2313	strain=2011EL-2313	Scaffold	enterobacteria	Bacteria	Pseudomonadati	Pseudomonadota	Gammaproteobacteria	Enterobacterales	Enterobacteriaceae	Escherichia	Escherichia coli	NA	11	NA	NA	NA
GCF_000618985.2	NZ_JHKA01000028.1	WP_133301053.1	WP_000960581.1	562	DruH3	DruH3_00004	357995	361354	-	Escherichia coli O157:H7 str. 2011EL-2313	strain=2011EL-2313	Scaffold	enterobacteria	Bacteria	Pseudomonadati	Pseudomonadota	Gammaproteobacteria	Enterobacterales	Enterobacteriaceae	Escherichia	Escherichia coli	NA	11	NA	NA	NA
GCF_000619145.1	NZ_JHGF01000005.1	WP_020219138.1	WP_000383109.1	562	DruE3	DruE3_00003	17549	23863	+	Escherichia coli O157:H7 str. 2009EL1449	strain=2009EL1449	Contig	enterobacteria	Bacteria	Pseudomonadati	Pseudomonadota	Gammaproteobacteria	Enterobacterales	Enterobacteriaceae	Escherichia	Escherichia coli	NA	11	NA	NA	NA
GCF_000619145.1	NZ_JHGF01000005.1	WP_133301053.1	WP_000960584.1	562	DruH3	DruH3_00004	14190	17549	+	Escherichia coli O157:H7 str. 2009EL1449	strain=2009EL1449	Contig	enterobacteria	Bacteria	Pseudomonadati	Pseudomonadota	Gammaproteobacteria	Enterobacterales	Enterobacteriaceae	Escherichia	Escherichia coli	NA	11	NA	NA	NA
GCF_000619165.1	NZ_JHGD01000001.1	WP_020219138.1	WP_000383117.1	562	DruE3	DruE3_00003	254347	260661	+	Escherichia coli O157:H7 str. 2009EL1913	strain=2009EL1913	Contig	enterobacteria	Bacteria	Pseudomonadati	Pseudomonadota	Gammaproteobacteria	Enterobacterales	Enterobacteriaceae	Escherichia	Escherichia coli	NA	11	NA	NA	NA
GCF_000619165.1	NZ_JHGD01000001.1	WP_133301053.1	WP_000960581.1	562	DruH3	DruH3_00004	250988	254347	+	Escherichia coli O157:H7 str. 2009EL1913	strain=2009EL1913	Contig	enterobacteria	Bacteria	Pseudomonadati	Pseudomonadota	Gammaproteobacteria	Enterobacterales	Enterobacteriaceae	Escherichia	Escherichia coli	NA	11	NA	NA	NA
GCF_000619185.1	NZ_JHFV01000110.1	WP_020219138.1	WP_000383107.1	562	DruE3	DruE3_00003	7566	13880	-	Escherichia coli O145:NM str. 2010C-3508	strain=2010C-3508	Contig	enterobacteria	Bacteria	Pseudomonadati	Pseudomonadota	Gammaproteobacteria	Enterobacterales	Enterobacteriaceae	Escherichia	Escherichia coli	NA	11	NA	NA	NA
GCF_000619185.1	NZ_JHFV01000110.1	WP_133301053.1	WP_000960581.1	562	DruH3	DruH3_00004	13880	17239	-	Escherichia coli O145:NM str. 2010C-3508	strain=2010C-3508	Contig	enterobacteria	Bacteria	Pseudomonadati	Pseudomonadota	Gammaproteobacteria	Enterobacterales	Enterobacteriaceae	Escherichia	Escherichia coli	NA	11	NA	NA	NA
GCF_000619365.1	NZ_JHHY01000003.1	WP_020219138.1	WP_000383109.1	562	DruE3	DruE3_00003	351981	358295	-	Escherichia coli O157:H7 str. K5852	strain=K5852	Contig	enterobacteria	Bacteria	Pseudomonadati	Pseudomonadota	Gammaproteobacteria	Enterobacterales	Enterobacteriaceae	Escherichia	Escherichia coli	NA	11	NA	NA	NA
GCF_000619365.1	NZ_JHHY01000003.1	WP_133301053.1	WP_000960581.1	562	DruH3	DruH3_00004	358295	361654	-	Escherichia coli O157:H7 str. K5852	strain=K5852	Contig	enterobacteria	Bacteria	Pseudomonadati	Pseudomonadota	Gammaproteobacteria	Enterobacterales	Enterobacteriaceae	Escherichia	Escherichia coli	NA	11	NA	NA	NA
GCF_000619385.1	NZ_JHHX01000004.1	WP_020219138.1	WP_000383109.1	562	DruE3	DruE3_00003	352026	358340	-	Escherichia coli O157:H7 str. K6590	strain=K6590	Contig	enterobacteria	Bacteria	Pseudomonadati	Pseudomonadota	Gammaproteobacteria	Enterobacterales	Enterobacteriaceae	Escherichia	Escherichia coli	NA	11	NA	NA	NA
GCF_000619385.1	NZ_JHHX01000004.1	WP_133301053.1	WP_000960581.1	562	DruH3	DruH3_00004	358340	361699	-	Escherichia coli O157:H7 str. K6590	strain=K6590	Contig	enterobacteria	Bacteria	Pseudomonadati	Pseudomonadota	Gammaproteobacteria	Enterobacterales	Enterobacteriaceae	Escherichia	Escherichia coli	NA	11	NA	NA	NA
GCF_000619405.1	NZ_JHHW01000001.1	WP_020219138.1	WP_000383117.1	562	DruE3	DruE3_00003	351390	357704	-	Escherichia coli O157:H7 str. K6676	strain=K6676	Contig	enterobacteria	Bacteria	Pseudomonadati	Pseudomonadota	Gammaproteobacteria	Enterobacterales	Enterobacteriaceae	Escherichia	Escherichia coli	NA	11	NA	NA	NA
GCF_000619405.1	NZ_JHHW01000001.1	WP_133301053.1	WP_000960581.1	562	DruH3	DruH3_00004	357704	361063	-	Escherichia coli O157:H7 str. K6676	strain=K6676	Contig	enterobacteria	Bacteria	Pseudomonadati	Pseudomonadota	Gammaproteobacteria	Enterobacterales	Enterobacteriaceae	Escherichia	Escherichia coli	NA	11	NA	NA	NA
GCF_000619425.1	NZ_JHHV01000121.1	WP_020219138.1	WP_000383117.1	562	DruE3	DruE3_00003	351929	358243	-	Escherichia coli O157:H7 str. K6687	strain=K6687	Contig	enterobacteria	Bacteria	Pseudomonadati	Pseudomonadota	Gammaproteobacteria	Enterobacterales	Enterobacteriaceae	Escherichia	Escherichia coli	NA	11	NA	NA	NA
GCF_000619425.1	NZ_JHHV01000121.1	WP_133301053.1	WP_000960581.1	562	DruH3	DruH3_00004	358243	361602	-	Escherichia coli O157:H7 str. K6687	strain=K6687	Contig	enterobacteria	Bacteria	Pseudomonadati	Pseudomonadota	Gammaproteobacteria	Enterobacterales	Enterobacteriaceae	Escherichia	Escherichia coli	NA	11	NA	NA	NA
GCF_000619445.1	NZ_JHIA01000021.1	WP_020219138.1	WP_000383109.1	562	DruE3	DruE3_00003	82072	88386	-	Escherichia coli O157:H7 str. K5609	strain=K5609	Contig	enterobacteria	Bacteria	Pseudomonadati	Pseudomonadota	Gammaproteobacteria	Enterobacterales	Enterobacteriaceae	Escherichia	Escherichia coli	NA	11	NA	NA	NA
GCF_000619445.1	NZ_JHIA01000021.1	WP_133301053.1	WP_000960581.1	562	DruH3	DruH3_00004	88386	91745	-	Escherichia coli O157:H7 str. K5609	strain=K5609	Contig	enterobacteria	Bacteria	Pseudomonadati	Pseudomonadota	Gammaproteobacteria	Enterobacterales	Enterobacteriaceae	Escherichia	Escherichia coli	NA	11	NA	NA	NA
GCF_000619665.1	NZ_JHHI01000009.1	WP_020219138.1	WP_000383117.1	562	DruE3	DruE3_00003	83091	89405	+	Escherichia coli O157:H7 str. 08-4529	strain=08-4529	Scaffold	enterobacteria	Bacteria	Pseudomonadati	Pseudomonadota	Gammaproteobacteria	Enterobacterales	Enterobacteriaceae	Escherichia	Escherichia coli	NA	11	NA	NA	NA
GCF_000619665.1	NZ_JHHI01000009.1	WP_133301053.1	WP_000960581.1	562	DruH3	DruH3_00004	79732	83091	+	Escherichia coli O157:H7 str. 08-4529	strain=08-4529	Scaffold	enterobacteria	Bacteria	Pseudomonadati	Pseudomonadota	Gammaproteobacteria	Enterobacterales	Enterobacteriaceae	Escherichia	Escherichia coli	NA	11	NA	NA	NA
GCF_000621325.1	NZ_JHYQ01000001.1	WP_156946706.1	WP_156946706.1	525917	DruH3	DruH3_00012	241275	244637	-	Thiothrix lacustris DSM 21227	strain=DSM 21227	Scaffold	g-proteobacteria	Bacteria	Pseudomonadati	Pseudomonadota	Gammaproteobacteria	Thiotrichales	Thiotrichaceae	Thiothrix	Thiothrix lacustris	Y	15	NA	NA	NA
GCF_000621325.1	NZ_JHYQ01000001.1	WP_169735868.1	WP_169735868.1	525917	DruE3	DruE3_00003	235035	241199	-	Thiothrix lacustris DSM 21227	strain=DSM 21227	Scaffold	g-proteobacteria	Bacteria	Pseudomonadati	Pseudomonadota	Gammaproteobacteria	Thiotrichales	Thiotrichaceae	Thiothrix	Thiothrix lacustris	Y	15	NA	NA	NA
GCF_000627435.1	NZ_JJLU01000053.1	WP_020219138.1	WP_032288194.1	562	DruE3	DruE3_00003	7355	13669	+	Escherichia coli 1-250-04_S3_C1	strain=1-250-04_S3_C1	Contig	enterobacteria	Bacteria	Pseudomonadati	Pseudomonadota	Gammaproteobacteria	Enterobacterales	Enterobacteriaceae	Escherichia	Escherichia coli	NA	11	NA	NA	NA
GCF_000627435.1	NZ_JJLU01000053.1	WP_133301053.1	WP_148725555.1	562	DruH3	DruH3_00004	3996	7355	+	Escherichia coli 1-250-04_S3_C1	strain=1-250-04_S3_C1	Contig	enterobacteria	Bacteria	Pseudomonadati	Pseudomonadota	Gammaproteobacteria	Enterobacterales	Enterobacteriaceae	Escherichia	Escherichia coli	NA	11	NA	NA	NA
GCF_000632555.1	NZ_JHME01000103.1	WP_020219138.1	WP_000383109.1	562	DruE3	DruE3_00003	305372	311686	+	Escherichia coli O157: str. 2010EL-2044	strain=2010EL-2044	Contig	enterobacteria	Bacteria	Pseudomonadati	Pseudomonadota	Gammaproteobacteria	Enterobacterales	Enterobacteriaceae	Escherichia	Escherichia coli	NA	11	NA	NA	NA
GCF_000632555.1	NZ_JHME01000103.1	WP_133301053.1	WP_000960581.1	562	DruH3	DruH3_00004	302013	305372	+	Escherichia coli O157: str. 2010EL-2044	strain=2010EL-2044	Contig	enterobacteria	Bacteria	Pseudomonadati	Pseudomonadota	Gammaproteobacteria	Enterobacterales	Enterobacteriaceae	Escherichia	Escherichia coli	NA	11	NA	NA	NA
GCF_000632655.1	NZ_JHMD01000001.1	WP_020219138.1	WP_000383109.1	562	DruE3	DruE3_00003	351950	358264	-	Escherichia coli O157: str. 2010EL-2045	strain=2010EL-2045	Contig	enterobacteria	Bacteria	Pseudomonadati	Pseudomonadota	Gammaproteobacteria	Enterobacterales	Enterobacteriaceae	Escherichia	Escherichia coli	NA	11	NA	NA	NA
GCF_000632655.1	NZ_JHMD01000001.1	WP_133301053.1	WP_000960581.1	562	DruH3	DruH3_00004	358264	361623	-	Escherichia coli O157: str. 2010EL-2045	strain=2010EL-2045	Contig	enterobacteria	Bacteria	Pseudomonadati	Pseudomonadota	Gammaproteobacteria	Enterobacterales	Enterobacteriaceae	Escherichia	Escherichia coli	NA	11	NA	NA	NA
GCF_000633575.2	NZ_JANF02000056.1	WP_037444943.1	WP_037444943.1	332055	DruE3	DruE3_00003	5996	11959	+	Sphingobium indicum F2	strain=F2	Contig	a-proteobacteria	Bacteria	Pseudomonadati	Pseudomonadota	Alphaproteobacteria	Sphingomonadales	Sphingobiaceae	Sphingobium	Sphingobium indicum	Y	14	NA	NA	GEI
GCF_000633575.2	NZ_JANF02000056.1	WP_226870342.1	WP_031286067.1	332055	DruH3	DruH3_00003	2689	6006	+	Sphingobium indicum F2	strain=F2	Contig	a-proteobacteria	Bacteria	Pseudomonadati	Pseudomonadota	Alphaproteobacteria	Sphingomonadales	Sphingobiaceae	Sphingobium	Sphingobium indicum	Y	14	NA	NA	GEI
GCF_000633675.2	NZ_JJMY02000001.1	WP_000213430.1	WP_000213431.1	562	DruE3	DruE3_00003	4269882	4276226	-	Escherichia coli	strain=BIDMC 82	Contig	enterobacteria	Bacteria	Pseudomonadati	Pseudomonadota	Gammaproteobacteria	Enterobacterales	Enterobacteriaceae	Escherichia	Escherichia coli	NA	2	NA	NA	NA
GCF_000633675.2	NZ_JJMY02000001.1	WP_001513100.1	WP_022646476.1	562	DruH3	DruH3_00012	4276239	4279529	-	Escherichia coli	strain=BIDMC 82	Contig	enterobacteria	Bacteria	Pseudomonadati	Pseudomonadota	Gammaproteobacteria	Enterobacterales	Enterobacteriaceae	Escherichia	Escherichia coli	NA	2	NA	NA	NA
GCF_000633715.1	NZ_KK214321.1	WP_033648592.1	WP_033648592.1	615	DruH3	DruH3_00012	90156	93455	+	Serratia marcescens BIDMC 80	strain=BIDMC 80	Scaffold	enterobacteria	Bacteria	Pseudomonadati	Pseudomonadota	Gammaproteobacteria	Enterobacterales	Yersiniaceae	Serratia	Serratia marcescens	Y	2	NA	NA	GEI
GCF_000633715.1	NZ_KK214321.1	WP_033648593.1	WP_033648593.1	615	DruE3	DruE3_00003	93468	99788	+	Serratia marcescens BIDMC 80	strain=BIDMC 80	Scaffold	enterobacteria	Bacteria	Pseudomonadati	Pseudomonadota	Gammaproteobacteria	Enterobacterales	Yersiniaceae	Serratia	Serratia marcescens	Y	2	NA	NA	GEI
GCF_000647475.1	NZ_AQGO01000008.1	WP_001472886.1	WP_028131981.1	562	DruH3	DruH3_00012	55142	58432	-	Escherichia coli STEC O174:H46 str. I-151	strain=I-151	Contig	enterobacteria	Bacteria	Pseudomonadati	Pseudomonadota	Gammaproteobacteria	Enterobacterales	Enterobacteriaceae	Escherichia	Escherichia coli	NA	2	NA	NA	NA
GCF_000647475.1	NZ_AQGO01000008.1	WP_028131980.1	WP_028131980.1	562	DruE3	DruE3_00003	48785	55129	-	Escherichia coli STEC O174:H46 str. I-151	strain=I-151	Contig	enterobacteria	Bacteria	Pseudomonadati	Pseudomonadota	Gammaproteobacteria	Enterobacterales	Enterobacteriaceae	Escherichia	Escherichia coli	NA	2	NA	NA	NA
GCF_000647595.2	NZ_ATAJ02000008.1	WP_065278767.1	WP_023095074.1	287	DruE3	DruE3_00003	68033	74248	-	Pseudomonas aeruginosa 148	strain=148	Contig	g-proteobacteria	Bacteria	Pseudomonadati	Pseudomonadota	Gammaproteobacteria	Pseudomonadales	Pseudomonadaceae	Pseudomonas	Pseudomonas aeruginosa	NA	9	NA	NA	NA
GCF_000647595.2	NZ_ATAJ02000008.1	WP_230091298.1	WP_042173095.1	287	DruH3	DruH3_00011	74254	77364	-	Pseudomonas aeruginosa 148	strain=148	Contig	g-proteobacteria	Bacteria	Pseudomonadati	Pseudomonadota	Gammaproteobacteria	Pseudomonadales	Pseudomonadaceae	Pseudomonas	Pseudomonas aeruginosa	NA	9	NA	NA	NA
GCF_000671295.1	NZ_CP007136.1	WP_020219138.1	WP_000383107.1	562	DruE3	DruE3_00003	5412020	5418334	+	Escherichia coli O145:H28 str. RM12581	strain=RM12581	Complete Genome	enterobacteria	Bacteria	Pseudomonadati	Pseudomonadota	Gammaproteobacteria	Enterobacterales	Enterobacteriaceae	Escherichia	Escherichia coli	NA	11	NA	NA	NA
GCF_000671295.1	NZ_CP007136.1	WP_133301053.1	WP_000960581.1	562	DruH3	DruH3_00004	5408661	5412020	+	Escherichia coli O145:H28 str. RM12581	strain=RM12581	Complete Genome	enterobacteria	Bacteria	Pseudomonadati	Pseudomonadota	Gammaproteobacteria	Enterobacterales	Enterobacteriaceae	Escherichia	Escherichia coli	NA	11	NA	NA	NA
GCF_000687105.1	NZ_JMGT01000075.1	WP_020219138.1	WP_032299701.1	562	DruE3	DruE3_00003	16141	22455	+	Escherichia coli 2-005-03_S3_C2	strain=2-005-03_S3_C2	Contig	enterobacteria	Bacteria	Pseudomonadati	Pseudomonadota	Gammaproteobacteria	Enterobacterales	Enterobacteriaceae	Escherichia	Escherichia coli	NA	11	NA	NA	NA
GCF_000687105.1	NZ_JMGT01000075.1	WP_133301053.1	WP_162753146.1	562	DruH3	DruH3_00004	12782	16141	+	Escherichia coli 2-005-03_S3_C2	strain=2-005-03_S3_C2	Contig	enterobacteria	Bacteria	Pseudomonadati	Pseudomonadota	Gammaproteobacteria	Enterobacterales	Enterobacteriaceae	Escherichia	Escherichia coli	NA	11	NA	NA	NA
GCF_000689275.1	NZ_HG970973.1	WP_004178409.1	WP_004178409.1	573	DruH3	DruH3_00012	333525	336812	-	Klebsiella pneumoniae	strain=SB2390	Scaffold	enterobacteria	Bacteria	Pseudomonadati	Pseudomonadota	Gammaproteobacteria	Enterobacterales	Enterobacteriaceae	Klebsiella	Klebsiella pneumoniae	NA	2	NA	NA	NA
GCF_000689275.1	NZ_HG970973.1	WP_200119417.1	WP_004178408.1	573	DruE3	DruE3_00003	327192	333512	-	Klebsiella pneumoniae	strain=SB2390	Scaffold	enterobacteria	Bacteria	Pseudomonadati	Pseudomonadota	Gammaproteobacteria	Enterobacterales	Enterobacteriaceae	Klebsiella	Klebsiella pneumoniae	NA	2	NA	NA	NA
GCF_000691205.1	NZ_JDYJ01000004.1	WP_035886636.1	WP_035886636.1	283686	DruE3	DruE3_00003	322666	328977	-	Kosakonia radicincitans UMEnt01/12	strain=UMEnt01/12	Contig	enterobacteria	Bacteria	Pseudomonadati	Pseudomonadota	Gammaproteobacteria	Enterobacterales	Enterobacteriaceae	Kosakonia	Kosakonia radicincitans	Y	2	NA	NA	NA
GCF_000691205.1	NZ_JDYJ01000004.1	WP_035886638.1	WP_035886638.1	283686	DruH3	DruH3_00012	328980	332267	-	Kosakonia radicincitans UMEnt01/12	strain=UMEnt01/12	Contig	enterobacteria	Bacteria	Pseudomonadati	Pseudomonadota	Gammaproteobacteria	Enterobacterales	Enterobacteriaceae	Kosakonia	Kosakonia radicincitans	Y	2	NA	NA	NA
GCF_000692835.1	NZ_KK736542.1	WP_000213430.1	WP_032172294.1	562	DruE3	DruE3_00003	4593006	4599350	+	Escherichia coli UCI 57	strain=UCI 57	Scaffold	enterobacteria	Bacteria	Pseudomonadati	Pseudomonadota	Gammaproteobacteria	Enterobacterales	Enterobacteriaceae	Escherichia	Escherichia coli	NA	2	NA	NA	NA
GCF_000692835.1	NZ_KK736542.1	WP_032172293.1	WP_032172293.1	562	DruH3	DruH3_00012	4589703	4592993	+	Escherichia coli UCI 57	strain=UCI 57	Scaffold	enterobacteria	Bacteria	Pseudomonadati	Pseudomonadota	Gammaproteobacteria	Enterobacterales	Enterobacteriaceae	Escherichia	Escherichia coli	NA	2	NA	NA	NA
GCF_000692855.1	NZ_KK736552.1	WP_000213430.1	WP_032172294.1	562	DruE3	DruE3_00003	581243	587587	+	Escherichia coli UCI 58	strain=UCI 58	Scaffold	enterobacteria	Bacteria	Pseudomonadati	Pseudomonadota	Gammaproteobacteria	Enterobacterales	Enterobacteriaceae	Escherichia	Escherichia coli	NA	2	NA	NA	NA
GCF_000692855.1	NZ_KK736552.1	WP_032172293.1	WP_032172293.1	562	DruH3	DruH3_00012	577940	581230	+	Escherichia coli UCI 58	strain=UCI 58	Scaffold	enterobacteria	Bacteria	Pseudomonadati	Pseudomonadota	Gammaproteobacteria	Enterobacterales	Enterobacteriaceae	Escherichia	Escherichia coli	NA	2	NA	NA	NA
GCF_000694235.1	NZ_KK737378.1	WP_004178409.1	WP_032422938.1	573	DruH3	DruH3_00012	322137	325424	-	Klebsiella pneumoniae CHS 66	strain=CHS 66	Scaffold	enterobacteria	Bacteria	Pseudomonadati	Pseudomonadota	Gammaproteobacteria	Enterobacterales	Enterobacteriaceae	Klebsiella	Klebsiella pneumoniae	NA	2	NA	NA	NA
GCF_000694235.1	NZ_KK737378.1	WP_200119417.1	WP_004178408.1	573	DruE3	DruE3_00003	315804	322124	-	Klebsiella pneumoniae CHS 66	strain=CHS 66	Scaffold	enterobacteria	Bacteria	Pseudomonadati	Pseudomonadota	Gammaproteobacteria	Enterobacterales	Enterobacteriaceae	Klebsiella	Klebsiella pneumoniae	NA	2	NA	NA	NA
GCF_000694715.1	NZ_KK737643.1	WP_017694607.1	WP_032435505.1	573	DruE3	DruE3_00003	327826	334152	+	Klebsiella pneumoniae MGH 74	strain=MGH 74	Scaffold	enterobacteria	Bacteria	Pseudomonadati	Pseudomonadota	Gammaproteobacteria	Enterobacterales	Enterobacteriaceae	Klebsiella	Klebsiella pneumoniae	NA	11	NA	NA	NA
GCF_000694715.1	NZ_KK737643.1	WP_123193195.1	WP_123193195.1	573	DruH3	DruH3_00004	324467	327826	+	Klebsiella pneumoniae MGH 74	strain=MGH 74	Scaffold	enterobacteria	Bacteria	Pseudomonadati	Pseudomonadota	Gammaproteobacteria	Enterobacterales	Enterobacteriaceae	Klebsiella	Klebsiella pneumoniae	NA	11	NA	NA	NA
GCF_000695155.1	NZ_JHEY01000012.1	WP_020219138.1	WP_000383107.1	562	DruE3	DruE3_00003	159319	165633	+	Escherichia coli O145:H28 str. 4865/96	strain=4865/96	Contig	enterobacteria	Bacteria	Pseudomonadati	Pseudomonadota	Gammaproteobacteria	Enterobacterales	Enterobacteriaceae	Escherichia	Escherichia coli	NA	11	NA	NA	NA
GCF_000695155.1	NZ_JHEY01000012.1	WP_133301053.1	WP_000960581.1	562	DruH3	DruH3_00004	155960	159319	+	Escherichia coli O145:H28 str. 4865/96	strain=4865/96	Contig	enterobacteria	Bacteria	Pseudomonadati	Pseudomonadota	Gammaproteobacteria	Enterobacterales	Enterobacteriaceae	Escherichia	Escherichia coli	NA	11	NA	NA	NA
GCF_000695175.1	NZ_JHEZ01000002.1	WP_020219138.1	WP_000383107.1	562	DruE3	DruE3_00003	6814	13128	-	Escherichia coli	strain=MI10-01	Contig	enterobacteria	Bacteria	Pseudomonadati	Pseudomonadota	Gammaproteobacteria	Enterobacterales	Enterobacteriaceae	Escherichia	Escherichia coli	NA	11	NA	NA	NA
GCF_000695175.1	NZ_JHEZ01000002.1	WP_133301053.1	WP_000960581.1	562	DruH3	DruH3_00004	13128	16487	-	Escherichia coli	strain=MI10-01	Contig	enterobacteria	Bacteria	Pseudomonadati	Pseudomonadota	Gammaproteobacteria	Enterobacterales	Enterobacteriaceae	Escherichia	Escherichia coli	NA	11	NA	NA	NA
GCF_000700165.1	NZ_JNNA01000159.1	WP_028131980.1	WP_033873754.1	562	DruE3	DruE3_00003	3847	10191	+	Escherichia coli 2-011-08_S1_C3	strain=2-011-08_S1_C3	Contig	enterobacteria	Bacteria	Pseudomonadati	Pseudomonadota	Gammaproteobacteria	Enterobacterales	Enterobacteriaceae	Escherichia	Escherichia coli	NA	2	NA	NA	NA
GCF_000700165.1	NZ_JNNA01000159.1	WP_213045807.1	WP_212591719.1	562	DruH3	DruH3_00005	1264	3834	+	Escherichia coli 2-011-08_S1_C3	strain=2-011-08_S1_C3	Contig	enterobacteria	Bacteria	Pseudomonadati	Pseudomonadota	Gammaproteobacteria	Enterobacterales	Enterobacteriaceae	Escherichia	Escherichia coli	NA	2	NA	NA	NA
GCF_000700285.1	NZ_JNMJ01000048.1	WP_020219138.1	WP_020219138.1	562	DruE3	DruE3_00003	16955	23269	-	Escherichia coli 3-475-03_S1_C1	strain=3-475-03_S1_C1	Contig	enterobacteria	Bacteria	Pseudomonadati	Pseudomonadota	Gammaproteobacteria	Enterobacterales	Enterobacteriaceae	Escherichia	Escherichia coli	NA	11	NA	NA	NA
GCF_000700285.1	NZ_JNMJ01000048.1	WP_133301053.1	WP_148725290.1	562	DruH3	DruH3_00004	23269	26628	-	Escherichia coli 3-475-03_S1_C1	strain=3-475-03_S1_C1	Contig	enterobacteria	Bacteria	Pseudomonadati	Pseudomonadota	Gammaproteobacteria	Enterobacterales	Enterobacteriaceae	Escherichia	Escherichia coli	NA	11	NA	NA	NA
GCF_000700605.1	NZ_JNNF01000074.1	WP_000213430.1	WP_032176852.1	562	DruE3	DruE3_00003	32997	39341	+	Escherichia coli 2-052-05_S3_C1	strain=2-052-05_S3_C1	Contig	enterobacteria	Bacteria	Pseudomonadati	Pseudomonadota	Gammaproteobacteria	Enterobacterales	Enterobacteriaceae	Escherichia	Escherichia coli	NA	2	NA	NA	NA
[truncated: 12,481 more rows]

## Sheet: Table S2
Table S2 Defence-system enrichment in 20-kb genomic neighbourhoods surrounding Druantia III loci
[truncated: 16,357 more rows]

## Sheet: Table S3
Table S3 Cryo-EM data collection and refinement statistics
[truncated: 38 more rows]

[truncated: 3 more sheets: Table S4, Table S5, Table S6]
